# Supplementary material for: Interrogation of Essentiality in the Reconstructed Haemophilus influenzae Metabolic Network Identifies Lipid Metabolism Antimicrobial Targets: Preclinical Evaluation of a FabH β-Ketoacyl-ACP Synthase Inhibitor
Source: mSystems. 2022 Mar 16;7(2):e01459-21. doi: 10.1128/msystems.01459-21 (PMC9040583; doi:10.1128/msystems.01459-21)
Supplement: DATA SET S2 [file msystems.01459-21-sd002.xlsx]

## Sheet: Essential genes
Essential genes in iNL630 Rd KW20 metabolic model (minimal medium)			Essential genes in iNL630 Rd KW20 metabolic model (complete medium)			Essential genes in Gawronsky et at., 2009, PNAS. https://doi.org/10.1073/pnas.0906627106			Essential genes in Wong et al., 2013, PNAS, doi: 10.1073/pnas.1311217110			Essential genes in Mobegi et al., 2014, BMC Genomics. doi: 10.1186/1471-2164-15-958
N=260			N=168			N=358			N=483			N=558
Gene locus	Gene name		Gene locus	Gene name		Gene locus	Gene name		Gene locus	Gene name		Gene locus	Gene name
HI0001	gap		HI0026	lipA		HI0001	gapdH		HI0001	gapdH		HI0001	gapdH
HI0026	lipA		HI0027	lipB		HI0004	-		HI0004	-		HI0002	-
HI0027	lipB		HI0029	-		HI0013	era		HI0013	era		HI0004	-
HI0029	-		HI0058	kdsB		HI0015	lepB		HI0014	rnc		HI0013	era
HI0058	kdsB		HI0059	lpxK		HI0026	lipA		HI0015	lepB		HI0014	rnc
HI0059	lpxK		HI0060	msbA		HI0027	lipB		HI0026	lipA		HI0015	lepB
HI0060	msbA		HI0072	ppnK		HI0056	-		HI0027	lipB		HI0026	lipA
HI0064	folK		HI0089	thrA		HI0058	kdsB		HI0028	-		HI0027	lipB
HI0072	ppnK		HI0102	dapE		HI0059	lpxK		HI0031	rodA		HI0028	-
HI0086	-		HI0123	pgsA		HI0060	msbA		HI0039	mreD		HI0031	rodA
HI0087	thrC		HI0139	ompP2		HI0064	folK		HI0058	kdsB		HI0032	pbp2
HI0088	thrB		HI0154	acpP		HI0065	yjeE		HI0059	lpxK		HI0038	mreC
HI0089	thrA		HI0155	fabG		HI0072	ppnK		HI0060	msbA		HI0039	mreD
HI0102	dapE		HI0156	fabD		HI0078	cysS		HI0065	yjeE		HI0041	xthA
HI0122	metC		HI0157	fabH		HI0087	thrC		HI0071	grpE		HI0056	-
HI0123	pgsA		HI0160	psd		HI0088	thrB		HI0072	ppnK		HI0057	uvrC
HI0139	ompP2		HI0194	menE		HI0089	thrA		HI0078	cysS		HI0058	kdsB
HI0154	acpP		HI0196	aroC		HI0102	dapE		HI0084	trxM		HI0059	lpxK
HI0155	fabG		HI0199	lpxM, msbB		HI0106	ffh		HI0087	thrC		HI0060	msbA
HI0156	fabD		HI0207	aroK		HI0110	serS		HI0088	thrB		HI0063	pcnB
HI0157	fabH		HI0208	aroB		HI0123	pgsA		HI0089	thrA		HI0064	folK
HI0160	psd		HI0221	guaB		HI0124	ppa		HI0102	dapE		HI0065	yjeE
HI0185	-		HI0222	guaA		HI0136	engA		HI0106	ffh		HI0068	miaA
HI0189	gdhA		HI0255	dapA		HI0137	dnaQ		HI0110	serS		HI0071	grpE
HI0194	menE		HI0258	-		HI0139	ompP2		HI0123	pgsA		HI0072	ppnK
HI0196	aroC		HI0260.1	-		HI0152	-		HI0124	ppa		HI0073	-
HI0199	lpxM, msbB		HI0261	opsX		HI0154	acpP		HI0136	engA		HI0078	cysS
HI0206	nadN		HI0268	murB		HI0155	fabG		HI0137	dnaQ		HI0084	trxM
HI0207	aroK		HI0282	menH		HI0156	fabD		HI0138	rnhA		HI0087	thrC
HI0208	aroB		HI0283	menD		HI0157	fabH		HI0139	ompP2		HI0088	thrB
HI0212	ribA		HI0285	menF		HI0160	psd		HI0140	nagA		HI0089	thrA
HI0221	guaB		HI0286	alaT		HI0172	-		HI0152	-		HI0097	hitA
HI0222	guaA		HI0335	dgkA		HI0174	trmU, mnmA		HI0154	acpP		HI0098	hitB
HI0255	dapA		HI0336	mog		HI0177	-		HI0155	fabG		HI0102	dapE
HI0258	-		HI0349	adk		HI0190	fur		HI0156	fabD		HI0103	-
HI0260.1	-		HI0351	galE		HI0191	fldA		HI0157	fabH		HI0106	ffh
HI0261	optsX		HI0358	tenA		HI0194	menE		HI0158	rpmF		HI0110	serS
HI0265	folB		HI0359	yfeD		HI0196	aroC		HI0160	psd		HI0123	pgsA
HI0268	murB		HI0360	yfeC		HI0199	msbB		HI0172	-		HI0124	ppa
HI0282	menH		HI0361	yfeB		HI0201	rplS		HI0177	-		HI0133	dcd
HI0283	menD		HI0362	yfeA		HI0202	trmD		HI0190	fur		HI0136	engA
HI0285	menF		HI0368	ispG		HI0203	rimM		HI0191	fldA		HI0137	dnaQ
HI0286	alaT		HI0376	iscA		HI0204	rpsP		HI0194	menE		HI0139	ompP2
HI0307	-		HI0377	iscU		HI0207	aroK		HI0196	aroC		HI0140	nagA
HI0316	nudB		HI0378	nifS		HI0208	aroB		HI0199	msbB		HI0154	acpP
HI0335	dgkA		HI0406	accA		HI0211	pgpB		HI0201	rplS		HI0155	fabG
HI0336	mog		HI0415	thiM		HI0212	ribA		HI0202	trmD		HI0156	fabD
HI0349	adk		HI0416	thiD		HI0239	secF		HI0203	rimM		HI0157	fabH
HI0351	galE		HI0417	-		HI0240	secD		HI0204	rpsP		HI0160	psd
HI0358	tenA		HI0425	pssA		HI0250	ssb		HI0207	aroK		HI0164	nqrA
HI0359	yfeD		HI0440	ponA		HI0251	tonB		HI0208	aroB		HI0166	nqrB
HI0360	yfeC		HI0456	tmk		HI0252	exbD		HI0211	pgpB		HI0167	nqrC
HI0361	yfeB		HI0498	-		HI0253	exbB		HI0212	ribA		HI0168	nqrE
HI0362	yfeA		HI0509	menA		HI0255	dapA		HI0221.1	-		HI0170	nqrF
HI0368	ispG		HI0523	-		HI0260.1	kdkA		HI0240	secD		HI0171	nqr6
HI0376	iscA		HI0550	-		HI0262	-		HI0250	ssb		HI0172	-
HI0377	iscU		HI0591	speF		HI0265	-		HI0252	exbD		HI0173	-
HI0378	nifS		HI0605	gpsA		HI0268	murB		HI0253	exbB		HI0174	trmU, mnmA
HI0406	accA		HI0609	folD		HI0269	rpoH		HI0255	dapA		HI0177	-
HI0415	thiM		HI0621.1	gmhB		HI0274	gltX		HI0260.1	kdkA		HI0187a	tatA
HI0416	thiD		HI0625	trkA		HI0283	menD		HI0261	opsX		HI0188	-
HI0417	-		HI0631	coaA		HI0285	menF		HI0265	-		HI0190	fur
HI0425	pssA		HI0642	glmU		HI0295	rho		HI0268	murB		HI0196	aroC
HI0440	ponA		HI0646	asd		HI0302	lnt		HI0269	rpoH		HI0201	rplS
HI0456	tmk		HI0651	coaD		HI0305	-		HI0274	gltX		HI0202	trmD
HI0457	mltG		HI0652	kdtA		HI0317	aspS		HI0283	menD		HI0203	rimM
HI0468	hisG		HI0653	-		HI0335	dgkA		HI0285	menF		HI0204	rpsP
HI0469	hisD		HI0671	ispF		HI0339	priA		HI0292	merP		HI0207	aroK
HI0470	hisC		HI0672	ispD		HI0349	adk		HI0295	rho		HI0208	aroB
HI0471	hisB		HI0693	-		HI0368	ispG		HI0302	lnt		HI0211	pgpB
HI0472	hisH		HI0727.1	cyaY		HI0369	hisS		HI0305	-		HI0212	ribA
HI0473	hisA		HI0734	plsC		HI0372	fdx-1		HI0310	-		HI0219a	-
HI0474	hisF		HI0735	lpxH		HI0373	hscA		HI0317	aspS		HI0220.1	birA
HI0475	-		HI0748	plsB		HI0375	hscB		HI0335	dgkA		HI0221	guaB
HI0491	luxS		HI0750	dapF		HI0376	iscA		HI0337	glnB		HI0222	guaA
HI0498	-		HI0763	nadR		HI0377	iscU		HI0339	priA		HI0229	pnp
HI0509	menA		HI0765	-		HI0378	nifS		HI0349	adk		HI0234	-
HI0523	-		HI0807	ispC		HI0381	pal		HI0359	yfeD		HI0239	secF
HI0525	pgk		HI0812	galU		HI0382	tolB		HI0360	yfeC		HI0240	secD
HI0550	-		HI0831	mtgA		HI0383	tolA		HI0361	yfeB		HI0241	yajC
HI0559	cysQ		HI0844	mobA		HI0384	tolR		HI0362	yfeA		HI0242	-
HI0564	asnA		HI0853	dppA		HI0385	tolQ		HI0368	ispG		HI0249	uvrA
HI0591	speF		HI0881	ispB		HI0388	-		HI0369	hisS		HI0250	ssb
HI0595	arcC		HI0890m	coaE		HI0394	pth		HI0372	fdx-1		HI0252	exbD
HI0596	-		HI0899	folA		HI0404	mesJ		HI0373	hscA		HI0255	dapA
HI0605	gpsA		HI0905	thyA		HI0406	accA		HI0375	hscB		HI0260.1	kdkA
HI0606	cysE		HI0915	lpxD		HI0409	-		HI0376	iscA		HI0265	-
HI0609	folD		HI0919	cdsA		HI0422	srmB		HI0377	iscU		HI0266	-
HI0621.1	gmhB		HI0920	uppS		HI0425	pssA		HI0378	nifS		HI0268	murB
HI0625	trkA		HI0953	coaBC		HI0426	fadR		HI0381	pal		HI0269	rpoH
HI0631	coaA		HI0963	ribF		HI0429	glmS		HI0382	tolB		HI0274	gltX
HI0642	glmU		HI0968	menB		HI0430	-		HI0383	tolA		HI0282	menH
HI0646	asd		HI0969	menC		HI0433	nfuA		HI0384	tolR		HI0283	menD
HI0651	coaD		HI0970	aroQ		HI0440	ponA		HI0385	tolQ		HI0285	menF
HI0652	kdtA		HI0971	accB		HI0455	holB		HI0388	-		HI0286	alaT
HI0653	-		HI0972	accC		HI0456	tmk		HI0394	pth		HI0295	rho
HI0671	ispF		HI0975	panF		HI0458	-		HI0395	-		HI0305	-
HI0672	ispD		HI1007	ispH		HI0466	-		HI0404	mesJ		HI0312	ruvB
HI0682	ilvC		HI1019	thiB		HI0477	tyrP		HI0406	accA		HI0313	ruvA
HI0693	-		HI1020	thiP		HI0509	menA		HI0407	znuB		HI0317	aspS
HI0727	lysA		HI1021	thiQ		HI0514	rpoC		HI0409	-		HI0321	vapB
HI0727.1	cyaY		HI1023	tktA		HI0515	rpoB		HI0422	srmB		HI0328	efp
HI0734	plsC		HI1035	corA		HI0516	rplA		HI0425	pssA		HI0334	relA
HI0735	lpxH		HI1060	lpxB		HI0517	rplK		HI0426	fadR		HI0335	dgkA
HI0738	ilvD		HI1061	lpxA		HI0524	fba		HI0429	glmS		HI0337	glnB
HI0748	plsB		HI1065	pyrH		HI0525	pgk		HI0430	-		HI0339	priA
HI0750	dapF		HI1077	pyrG		HI0530	gcp		HI0433	nfuA		HI0346	napH
HI0757	-		HI1077.1	#N/A		HI0531	rpsU		HI0445	secG		HI0349	adk
HI0763	nadR		HI1081	murA		HI0532	dnaG		HI0455	holB		HI0351	galE
HI0764	-		HI1105	waaF		HI0533	rpoD		HI0484	atpE		HI0359	yfeD
HI0765	-		HI1114	rfaD		HI0543	groEL		HI0509	menA		HI0360	yfeC
HI0807	ispC		HI1133	murE		HI0545	rpsR		HI0516	rplA		HI0361	yfeB
HI0811	argH		HI1134	murF		HI0546	-		HI0517	rplK		HI0362	yfeA
HI0812	galU		HI1135	mraY		HI0547	rpsF		HI0524	fba		HI0364	-
HI0831	mtgA		HI1136	murD		HI0548	infA		HI0525	pgk		HI0368	ispG
HI0832	frdD		HI1138	murG		HI0553	gnd		HI0530	gcp		HI0369	hisS
HI0833	frdC		HI1139	murC		HI0566	dod		HI0531	rpsU		HI0372	fdx-1
HI0834	-		HI1140	ddl		HI0567	gyrB		HI0532	dnaG		HI0373	hscA
HI0835	frdA		HI1144	lpxC		HI0576	tusD		HI0533	rpoD		HI0375	hscB
HI0844	mobA		HI1161	-		HI0576.1	tusC		HI0542	groES		HI0376	iscA
HI0853	dppA		HI1172	metK		HI0577	-		HI0543	groEL		HI0377	iscU
HI0865	glnA		HI1181	lpcA		HI0579	fusA		HI0545	rpsR		HI0378	nifS
HI0881	ispB		HI1184	dppF		HI0580	rpS7		HI0546	-		HI0381	pal
HI0887	purH		HI1185	dppD		HI0581	rpsL		HI0547	rpsF		HI0382	tolB
HI0889	-		HI1186	dppC		HI0606	cysE		HI0548	infA		HI0384	tolR
HI0890m	coaE		HI1187	dppB		HI0609	folD		HI0553	gnd		HI0385	tolQ
HI0899	folA		HI1216	mtnN		HI0622	def		HI0557	#N/A		HI0388	-
HI0900	proB		HI1227	-		HI0623	fmt		HI0566	dod		HI0394	pth
HI0905	thyA		HI1260	accD		HI0625	trkA		HI0567	gyrB		HI0395	-
HI0915	lpxD		HI1301	can		HI0628	rpoE		HI0576	tusD		HI0404	mesJ
HI0919	cdsA		HI1305	thiL		HI0631	coaA		HI0576.1	tusC		HI0406	accA
HI0920	uppS		HI1308	dapB		HI0637	trpS		HI0577	-		HI0408	yebM
HI0932	eno		HI1325	fabA		HI0640	rplJ		HI0579	fusA		HI0416	thiD
HI0944	ribD		HI1345	potC		HI0641	rplL		HI0580	rpS7		HI0422	srmB
HI0953	coaBC		HI1346	potB		HI0642	glmU		HI0581	rpsL		HI0425	pssA
HI0963	ribF		HI1347	potA		HI0646	asd		HI0582	gidA		HI0429	glmS
HI0968	menB		HI1359	glgC		HI0652	kdtA		HI0609	folD		HI0430	-
HI0969	menC		HI1360	glgA		HI0656	-		HI0622	def		HI0433	nfuA
HI0970	aroQ		HI1438	ispA		HI0671	ispF		HI0623	fmt		HI0440	ponA
HI0971	accB		HI1439	dxs		HI0673	ftsB		HI0625	trkA		HI0442	ybaB
HI0972	accC		HI1444	metF		HI0696	-		HI0628	rpoE		HI0443	recR
HI0975	panF		HI1448	moeA		HI0698	-		HI0629	mclA		HI0445	secG
HI0986	leuA		HI1449	moeB		HI0716	secE		HI0631	coaA		HI0455	holB
HI0987	leuB		HI1472	-		HI0717	nusG		HI0637	trpS		HI0456	tmk
HI0988	leuC		HI1526	hldE		HI0721	sirA		HI0640	rplJ		HI0458	-
HI0989	leuD		HI1527	htrB		HI0723	trkH		HI0641	rplL		HI0464	rpiA
HI1007	ispH		HI1533	fabB		HI0729	proS		HI0642	glmU		HI0466	-
HI1019	thiB		HI1537	licA		HI0730	-		HI0646	asd		HI0478	atpC
HI1020	thiP		HI1538	licB		HI0734	plsC		HI0651	coaD		HI0479	atpD
HI1021	thiQ		HI1540	licD		HI0735	lpxH		HI0655	aroE		HI0480	atpG
HI1022	bioB		HI1547	aroG		HI0739	dnaE		HI0656	-		HI0481	atpA
HI1023	tktA		HI1557	kdsA		HI0748	plsB		HI0671	ispF		HI0482	atpH
HI1035	corA		HI1575	alr		HI0750	dapF		HI0672	ispD		HI0483	atpF
HI1060	lpxB		HI1578	-		HI0757	gpmA		HI0673	ftsB		HI0484	atpE
HI1061	lpxA		HI1589	aroA		HI0758	rpmE		HI0674	gptA		HI0485	atpB
HI1062	fabZ		HI1608	ipk		HI0764	ribB		HI0678	tpiA		HI0506	rbsR
HI1065	pyrH		HI1618	-		HI0768	ftsY		HI0692	gptB		HI0509	menA
HI1077	pyrG		HI1621	cbiM		HI0776	rpsJ		HI0698	-		HI0514	rpoC
HI1077.1	-		HI1634	dapD		HI0777	rplC		HI0706	-		HI0515	rpoB
HI1081	murA		HI1641	sapD		HI0778	rplD		HI0716	secE		HI0516	rplA
HI1103	cysK		HI1673	moaE		HI0779	rplW		HI0717	nusG		HI0517	rplK
HI1105	waaF		HI1674	moaD		HI0780	rplB		HI0721	sirA		HI0524	fba
HI1114	rfaD		HI1675	moaC		HI0781	rpsS		HI0723	trkH		HI0525	pgk
HI1133	murE		HI1678	kpsF		HI0782	rplV		HI0727.1	cyaY		HI0529	tdk
HI1134	murF		HI1679	yrbI		HI0783	rpsC		HI0729	proS		HI0530	gcp
HI1135	mraY		HI1725	mrcB		HI0784	rplP		HI0730	-		HI0531	rpsU
HI1136	murD		HI1734	fabI		HI0786	rpsQ		HI0739	dnaE		HI0532	dnaG
HI1138	murG		HI1739.2	murI		HI0788	rplN		HI0748	plsB		HI0533	rpoD
HI1139	murC		HI1743	gmk		HI0789	rplX		HI0749	lexA		HI0542	groES
HI1140	ddl					HI0790	rplE		HI0750	dapF		HI0543	groEL
HI1144	lpxC					HI0791	rpsN		HI0757	gpmA		HI0544	rplI
HI1145	pheA					HI0792	rpsH		HI0758	rpmE		HI0545	rpsR
HI1161	-					HI0793	rplF		HI0760	-		HI0546	-
HI1169	-					HI0794	rplR		HI0764	ribB		HI0547	rpsF
HI1171	-					HI0795	rpsE		HI0768	ftsY		HI0548	infA
HI1172	metK					HI0796	rpmD		HI0776	rpsJ		HI0549	ksgA
HI1181	lpcA					HI0797	rplO		HI0777	rplC		HI0553	gnd
HI1184	dppF					HI0798	secY		HI0778	rplD		HI0558	zwf
HI1185	dppD					HI0799	rpsM		HI0779	rplW		HI0566	dod
HI1186	dppC					HI0800	rpS11		HI0780	rplB		HI0567	gyrB
HI1187	dppB					HI0801	rpsD		HI0781	rpsS		HI0575	-
HI1193	ilvE					HI0802	rpoA		HI0782	rplV		HI0576	tusD
HI1196	sucC					HI0803	rplQ		HI0783	rpsC		HI0576.1	tusC
HI1197	sucD					HI0807	ispC		HI0784	rplP		HI0577	-
HI1216	mtnN					HI0808	frr		HI0785	rpmC		HI0578	tuf
HI1227	-					HI0814	alaS		HI0786	rpsQ		HI0579	fusA
HI1231	lpdA					HI0826	-		HI0788	rplN		HI0580	rpS7
HI1239	proA					HI0850	-		HI0789	rplX		HI0581	rpsL
HI1260	accD					HI0865	glnA		HI0790	rplE		HI0582	gidA
HI1261	folC					HI0877	obgE		HI0791	rpsN		HI0600	recA
HI1263	-					HI0879	rpmA		HI0792	rpsH		HI0605	gpsA
HI1290	tyrA					HI0880	rplU		HI0793	rplF		HI0606	cysE
HI1301	can					HI0881	ispB		HI0794	rplR		HI0609	folD
HI1303	ribE					HI0889	glyA		HI0795	rpsE		HI0622	def
HI1305	thiL					HI0890m	coaE		HI0796	rpmD		HI0623	fmt
HI1308	dapB					HI0899	folA		HI0797	rplO		HI0625	trkA
HI1325	fabA					HI0901	-		HI0798	secY		HI0628	rpoE
HI1336	folP					HI0902	-		HI0798.1	rpmJ		HI0629	mclA
HI1345	potC					HI0904	lgt		HI0799	rpsM		HI0631	coaA
HI1346	potB					HI0906	-		HI0800	rpS11		HI0632	tuf
HI1347	potA					HI0909	secA		HI0801	rpsD		HI0637	trpS
HI1359	glgC					HI0913	rpsB		HI0802	rpoA		HI0639	purB
HI1360	glgA					HI0914	tsf		HI0803	rplQ		HI0640	rplJ
HI1387	trpE					HI0915	lpxD		HI0807	ispC		HI0641	rplL
HI1388	-					HI0917	-		HI0808	frr		HI0642	glmU
HI1389	trpD					HI0918	-		HI0814	alaS		HI0646	asd
HI1389.1	trpCF					HI0919	cdsA		HI0850	-		HI0649	rep
HI1431	trpB					HI0920	uppS		HI0853	dppA (hbpA)		HI0651	coaD
HI1432	trpA					HI0921	leuS		HI0865	glnA		HI0652	kdtA
HI1438	ispA					HI0923	holA		HI0877	obgE		HI0655	aroE
HI1439	dxs					HI0924	glyS		HI0879	rpmA		HI0656	-
HI1444	metF					HI0927	glyQ		HI0880	rplU		HI0659	-
HI1445	bioD					HI0932	eno		HI0881	ispB		HI0669	mioC
HI1447	folE					HI0944	ribD		HI0889	glyA		HI0671	ispF
HI1448	moeA					HI0951	rpmB		HI0890m	coaE		HI0672	ispD
HI1449	moeB					HI0953	coaBC		HI0899	folA		HI0673	ftsB
HI1464	folP2					HI0954	dut		HI0901	-		HI0676	xerC
HI1472	-					HI0963	ribF		HI0904	lgt		HI0678	tpiA
HI1526	hldE					HI0964	mviN		HI0906	-		HI0690	glpF
HI1527	htrB					HI0965	rpsT		HI0907	-		HI0696	-
HI1533	fabB					HI0968	menB		HI0909	secA		HI0698	-
HI1537	licA					HI0969	menC		HI0913	rpsB		HI0706	-
HI1538	licB					HI0970	aroQ		HI0914	tsf		HI0710	-
HI1540	licD					HI0971	accB		HI0915	lpxD		HI0714	clpP
HI1547	aroG					HI0972	accC		HI0917	-		HI0715	clpX
HI1550	bioD					HI0974.1	-		HI0918	-		HI0716	secE
HI1551	bioC					HI0975	panF		HI0919	cdsA		HI0717	nusG
HI1552	-					HI0982	pfkA		HI0920	uppS		HI0721	sirA
HI1553	bioF					HI0992	dnaN		HI0921	leuS		HI0723	trkH
HI1554	-					HI0993	dnaA		HI0923	holA		HI0727.1	cyaY
HI1556	-					HI0998	rpmH		HI0924	glyS		HI0729	proS
HI1557	kdsA					HI0999	rnpA		HI0927	glyQ		HI0730	-
HI1575	alr					HI1001	yidC		HI0932	eno		HI0735	lpxH
HI1578	-					HI1006	lspA		HI0944	ribD		HI0739	dnaE
HI1584	ilvN					HI1007	ispH		HI0948	-		HI0743	secB
HI1585	-					HI1023	tktA		HI0951	rpmB		HI0748	plsB
HI1589	aroA					HI1035	corA		HI0953	coaBC		HI0749	lexA
HI1608	ipk					HI1060	lpxB		HI0954	dut		HI0750	dapF
HI1609	-					HI1061	lpxA		HI0962	#N/A		HI0757	gpmA
HI1613	ribE					HI1062	fabZ		HI0963	ribF		HI0758	rpmE
HI1617	-					HI1065	pyrH		HI0964	mviN		HI0764	ribB
HI1618	-					HI1075	cydB		HI0965	rpsT		HI0767	-
HI1621	cbiM					HI1076	cydA		HI0968	menB		HI0768	ftsY
HI1634	dapD					HI1081	murA		HI0969	menC		HI0769	ftsE
HI1636	ppc					HI1088	sodA		HI0970	aroQ		HI0776	rpsJ
HI1641	sapD					HI1100	ligA		HI0971	accB		HI0777	rplC
HI1647	pdxS					HI1118	engB		HI0972	accC		HI0778	rplD
HI1661	odhB					HI1131	ftsL		HI0974.1	-		HI0779	rplW
HI1662	sucA					HI1132	ftsI		HI0992	dnaN		HI0780	rplB
HI1673	moaE					HI1133	murE		HI0993	dnaA		HI0781	rpsS
HI1674	moaD					HI1134	murF		HI0998	rpmH		HI0782	rplV
HI1675	moaC					HI1135	mraY		HI0999	rnpA		HI0783	rpsC
HI1678	kpsF					HI1136	murD		HI1001	yidC		HI0784	rplP
HI1679	yrbI					HI1137	ftsW		HI1002	trmE		HI0785	rpmC
HI1702	metE					HI1138	murG		HI1007	ispH		HI0786	rpsQ
HI1725	mrcB					HI1139	murC		HI1023	tktA		HI0788	rplN
HI1727	argG					HI1140	ddl		HI1035	corA		HI0789	rplX
HI1734	fabI					HI1141	ftsQ		HI1060	lpxB		HI0790	rplE
HI1739.2	murI					HI1142	ftsA		HI1061	lpxA		HI0791	rpsN
HI1743	gmk					HI1143	ftsZ		HI1062	fabZ		HI0792	rpsH
						HI1144	lpxC		HI1065	pyrH		HI0793	rplF
						HI1148	-		HI1075	cydB		HI0794	rplR
						HI1149m	lptA		HI1076	cydA		HI0795	rpsE
						HI1150	-		HI1077a	#N/A		HI0796	rpmD
						HI1156	cydC		HI1081	murA		HI0797	rplO
						HI1157	cydD		HI1088	sodA		HI0798	secY
						HI1167	serC		HI1100	ligA		HI0798.1	rpmJ
						HI1172	metK		HI1101	zipA		HI0799	rpsM
						HI1177	artM		HI1114	rfaD		HI0800	rpS11
						HI1178	artQ		HI1118	engB		HI0801	rpsD
						HI1179	artI		HI1131	ftsL		HI0802	rpoA
						HI1180	artP		HI1132	ftsI		HI0803	rplQ
						HI1203	pta		HI1133	murE		HI0807	ispC
						HI1204	ackA		HI1134	murF		HI0808	frr
						HI1211	lysS		HI1135	mraY		HI0812	galU
						HI1216	mtnN		HI1136	murD		HI0813	csrA
						HI1220	rpsA		HI1137	ftsW		HI0814	alaS
						HI1223	-		HI1138	murG		HI0826	-
						HI1225.1	-		HI1139	murC		HI0835	frdA
						HI1229	dnaX		HI1140	ddl		HI0837	cpxR
						HI1231	lpdA		HI1142	ftsA		HI0850	-
						HI1232	aceF		HI1143	ftsZ		HI0853	dppA
						HI1233	aceE		HI1144	lpxC		HI0854	-
						HI1237	dnaK		HI1148	-		HI0856	polA
						HI1260	accD		HI1149m	lptA		HI0863	pdxH
						HI1261	folC		HI1150	-		HI0864	-
						HI1264	gyrA		HI1161	-		HI0865	glnA
						HI1276	metG		HI1167	serC		HI0868	-
						HI1283	nusA		HI1172	metK		HI0872	wbaP
						HI1284	infB		HI1177	artM		HI0877	obgE
						HI1288	rbfA		HI1178	artQ		HI0879	rpmA
						HI1302	asnC		HI1179	artI		HI0880	rplU
						HI1303	ribH		HI1180	artP		HI0881	ispB
						HI1308	dapB		HI1181	lpcA		HI0885	dipZ
						HI1311	pheS		HI1184	dppF		HI0889	glyA
						HI1312	pheT		HI1185	dppD		HI0890m	coaE
						HI1318m	infC		HI1186	dppC		HI0891m	-
						HI1319m	rpmI		HI1187	dppB		HI0899	folA
						HI1320	rplT		HI1203	pta		HI0901	-
						HI1325	fabA		HI1204	ackA		HI0904	lgt
						HI1334	rrmJ		HI1211	lysS		HI0905	thyA
						HI1354	glnS		HI1212	#N/A		HI0906	-
						HI1365	topA		HI1216	mtnN		HI0907	-
						HI1367	thrS		HI1219	cmk		HI0908	-
						HI1371	-		HI1223	-		HI0909	secA
						HI1372	kicB		HI1225.1	-		HI0913	rpsB
						HI1373	kicA		HI1229	dnaX		HI0914	tsf
						HI1374	mukB		HI1231	lpdA		HI0915	lpxD
						HI1391	valS		HI1232	aceF		HI0916	omp26
						HI1392	hindIIIM		HI1233	aceE		HI0917	-
						HI1439	dxs		HI1260	accD		HI0918	-
						HI1442	rpsI		HI1261	folC		HI0919	cdsA
						HI1443	rplM		HI1264	gyrA		HI0920	uppS
						HI1447	folE		HI1282	-		HI0921	leuS
						HI1476	-		HI1283	nusA		HI0923	holA
						HI1527	htrB		HI1284	infB		HI0924	glyS
						HI1528	parE		HI1301	can		HI0926	-
						HI1529	parC		HI1302	asnC		HI0927	glyQ
						HI1533	fabB		HI1303	ribH		HI0932	eno
						HI1547	aroG		HI1308	dapB		HI0934	nrfF
						HI1548	lolE		HI1311	pheS		HI0943	nrdR
						HI1549	-		HI1312	pheT		HI0944	ribD
						HI1555	-		HI1318m	infC		HI0948	-
						HI1557	kdsA		HI1319m	rpmI		HI0951	rpmB
						HI1561	prfA		HI1320	rplT		HI0953	coaBC
						HI1573	pykA		HI1325	fabA		HI0954	dut
						HI1574	dnaB		HI1328	rpsO		HI0963	ribF
						HI1575	alr		HI1334	rrmJ		HI0964	mviN
						HI1583	argS		HI1335	ftsH		HI0965	rpsT
						HI1586	-		HI1336	folP		HI0968	menB
						HI1589	aroA		HI1337	glmM		HI0969	menC
						HI1591	lolA		HI1338	-		HI0971	accB
						HI1607	lolB		HI1339	-		HI0972	accC
						HI1608	ipk		HI1354	glnS		HI0981	smpB
						HI1609	prsA		HI1367	thrS		HI0982	pfkA
						HI1610	tyrS		HI1371	-		HI0991	recF
						HI1613	ribE		HI1372	kicB		HI0992	dnaN
						HI1629	-		HI1373	kicA		HI0993	dnaA
						HI1630	rpL25		HI1374	mukB		HI0998	rpmH
						HI1634	dapD		HI1391	valS		HI0999	rnpA
						HI1641	sapD		HI1392	hindIIIM		HI1001	yidC
						HI1655	yraM		HI1439	dxs		HI1002	trmE
						HI1659	nrdA		HI1441	sspA		HI1006	lspA
						HI1660	nrdB		HI1442	rpsI		HI1007	ispH
						HI1683	rnfA		HI1443	rplM		HI1023	tktA
						HI1684	rnfB		HI1447	folE		HI1035	corA
						HI1686	rnfD		HI1462.1	-		HI1041	-
						HI1687	rnfG		HI1462.2	-		HI1050	merP
						HI1688	rsxE(rnfE)		HI1463	glmM		HI1060	lpxB
						HI1703	-		HI1464	folP2		HI1061	lpxA
						HI1704	-		HI1465	-		HI1062	fabZ
						HI1714	-		HI1468	rpsO		HI1065	pyrH
						HI1715	orn		HI1476	-		HI1075	cydB
						HI1722	map		HI1506	-		HI1076	cydA
						HI1723	erpA		HI1526	hldE		HI1077	pyrG
						HI1734	fabI		HI1527	htrB		HI1078	-
						HI1739.2	murI		HI1528	parE		HI1080	-
						HI1743	gmk		HI1529	parC		HI1081	murA
									HI1530	gltS		HI1082	-
									HI1533	fabB		HI1088	sodA
									HI1547	aroG		HI1090	ccmB
									HI1548	lolE		HI1091	ccmC
									HI1549	-		HI1092	ccmD
									HI1555	-		HI1093	ccmE
									HI1557	kdsA		HI1094	ccmF
									HI1561	prfA		HI1095	dsbE
									HI1573	pykA		HI1096m	ccmH
									HI1575	alr		HI1100	ligA
									HI1589	aroA		HI1101	zipA
									HI1591	lolA		HI1118	engB
									HI1604	-		HI1130	mraW
									HI1607	lolB		HI1131	ftsL
									HI1608	ipk		HI1132	ftsI
									HI1609	prsA		HI1133	murE
									HI1610	tyrS		HI1134	murF
									HI1613	ribE		HI1135	mraY
									HI1629	-		HI1136	murD
									HI1630	rpL25		HI1137	ftsW
									HI1634	dapD		HI1138	murG
									HI1641	sapD		HI1139	murC
									HI1655	yraM		HI1140	ddl
									HI1659	nrdA		HI1141	ftsQ
									HI1660	nrdB		HI1142	ftsA
									HI1683	rnfA		HI1143	ftsZ
									HI1684	rnfB		HI1144	lpxC
									HI1685	rnfC		HI1148	-
									HI1686	rnfD		HI1149m	lptA
									HI1687	rnfG		HI1153	hpt
									HI1688	rsxE(rnfE)		HI1156	cydC
									HI1701	-		HI1157	cydD
									HI1703	-		HI1158	trxB
									HI1714	-		HI1160	hemH
									HI1715	orn		HI1161	-
									HI1722	map		HI1165	-
									HI1723	erpA		HI1167	serC
									HI1734	fabI		HI1172	metK
									HI1739.2	murI		HI1177	artM
									HI1743	gmk		HI1178	artQ
									HI0846	por (dsbA)		HI1179	artI
									HI0632	tuf		HI1180	artP
									HI1006	lspA		HI1184	dppF
									HI0328	efp		HI1185	dppD
									HI0465	serA		HI1186	dppC
									HI0551	apaH		HI1187	dppB
									HI0606	cysE		HI1188	uvrD
									HI1220	rpsA		HI1198	-
									HI0703	lppB		HI1200	cysB
									HI1606	cca		HI1203	pta
									HI1306	pgpA		HI1204	ackA
									HI0668	-		HI1210	mdh
									HI0209	dam		HI1211	lysS
									HI0578	tuf		HI1214	recJ
									HI1444	metF		HI1215	dsbA
									HI0309	xerD		HI1216	mtnN
									HI0222	guaA		HI1219	cmk
									HI0482	atpH		HI1220	rpsA
									HI1193	ilvE		HI1221	ihfB
									HI0479	atpD		HI1223	-
									HI1462	-		HI1225.1	-
									HI0221	guaB		HI1229	dnaX
									HI1290	tyrA		HI1231	lpdA
									HI0982	pfkA		HI1232	aceF
									HI0119	znuA		HI1233	aceE
									HI1574	dnaB		HI1237	dnaK
									HI0286	alaT		HI1238	dnaJ
									HI1033	serB		HI1247	uvrB
									HI1493	-		HI1260	accD
									HI1345	potC		HI1261	folC
									HI0696	-		HI1264	gyrA
									HI1288	rbfA		HI1276	metG
									HI1617	aspC		HI1277	mrp
									HI0056	-		HI1282	-
									HI0428	dsbB		HI1283	nusA
									HI0457	-		HI1284	infB
									HI1347	potA		HI1288	rbfA
									HI0454	-		HI1295	-
									HI0600	recA		HI1301	can
									HI0902	-		HI1302	asnC
									HI0229	pnp		HI1303	ribH
									HI1238	dnaJ		HI1304	nusB
									HI1105	waaF		HI1305	thiL
									HI0032	pbp2		HI1306	pgpA
									HI0239	secF		HI1308	dapB
									HI0514	rpoC		HI1311	pheS
									HI1276	metG		HI1312	pheT
									HI1700	lsgA		HI1318m	infC
									HI1704	-		HI1319m	rpmI
									HI0515	rpoB		HI1320	rplT
									HI1365	topA		HI1325	fabA
									HI0064	folK		HI1328	rpsO
									HI0431	-		HI1331	greA
									HI1565m	#N/A		HI1334	rrmJ
									HI1483	gam		HI1335	ftsH
									HI0734	plsC		HI1336	folP
									HI0652	kdtA		HI1337	glmM
									HI0291	-		HI1349	-
									HI1141	ftsQ		HI1354	glnS
									HI0167	nqrC		HI1356	malQ
									HI1125	talB		HI1365	topA
									HI0883	-		HI1367	thrS
									HI1678	kpsF		HI1371	-
									HI0826	-		HI1372	kicB
									HI0166	nqrB		HI1373	kicA
									HI0735	lpxH		HI1374	mukB
									HI1156	cydC		HI1378	phoR
									HI1157	cydD		HI1391	valS
									HI0288	sdaA		HI1392	hindIIIM
									HI0854	-		HI1395	-
									HI1304	nusB		HI1416	-
									HI0164	nqrA		HI1434.1	cspD
									HI0251	tonB		HI1434.2	-
									HI0477	tyrP		HI1438	ispA
									HI1438	ispA		HI1439	dxs
									HI0916	omp26		HI1442	rpsI
									HI0483	atpF		HI1443	rplM
									HI0171	nqr6		HI1447	folE
									HI0170	nqrF		HI1449	moeB
									HI0485	atpB		HI1463	glmM
									HI0440	ponA		HI1464	folP2
									HI0037	mreB		HI1465	-
									HI0649	rep		HI1468	rpsO
									HI0975	panF		HI1476	-
									HI0168	nqrE		HI1527	htrB
												HI1528	parE
												HI1529	parC
												HI1530	gltS
												HI1532	grxA
												HI1533	fabB
												HI1537	licA
												HI1538	licB
												HI1539	licC
												HI1540	licD
												HI1547	aroG
												HI1548	lolE
												HI1549	-
												HI1555	-
												HI1557	kdsA
												HI1559	hemK
												HI1561	prfA
												HI1571	-
												HI1573	pykA
												HI1574	dnaB
												HI1575	alr
												HI1576	pgi
												HI1583	argS
												HI1586	-
												HI1589	aroA
												HI1591	lolA
												HI1601	-
												HI1602	-
												HI1604	-
												HI1607	lolB
												HI1608	ipk
												HI1609	prsA
												HI1610	tyrS
												HI1613	ribE
												HI1617	aspC
												HI1628	-
												HI1629	-
												HI1630	rpL25
												HI1633	purA
												HI1634	dapD
												HI1636	ppc
												HI1641	sapD
												HI1644	truA
												HI1645	fbp
												HI1659	nrdA
												HI1660	nrdB
												HI1661	sucB
												HI1662	sucA
												HI1668	prc
												HI1673	moaE
												HI1678	kpsF
												HI1679	yrbI
												HI1683	rnfA
												HI1684	rnfB
												HI1685	rnfC
												HI1686	rnfD
												HI1687	rnfG
												HI1688	rsxE(rnfE)
												HI1698	-
												HI1701	-
												HI1703	-
												HI1704	-
												HI1708	ygiX
												HI1711	crr
												HI1712	ptsI
												HI1713	ptsH
												HI1714	-
												HI1715	orn
												HI1722	map
												HI1723	erpA
												HI1734	fabI
												HI1739.2	murI
												HI1740	recG
												HI1741	spoT
												HI1742	rpoZ
												HI1743	gmk

## Sheet: Common essential genes
89 common elements in "iNL638", Gawronsky et at., 2009, Wong et al., 2013 and Mobegi et al., 2014
Gene locus	Gene name	Product/predicted function	Essentiality screening in DEG Database (essentialgene.org)	Experimental evidence for essentiality	dd
HI0026	lipA	Lipoate synthase	Staphylococcus aureus N315, MSSA476, Mycobacterium tuberculosis H37Rv, H37Rv II, H37Rv III, Francisella novicida U112, Burkholderia thailandensis E264, Salmonella enterica serovar Typhimurium SL1344, Burkholderia pseudomallei K96243, Escherichia coli ST131 EC958, O157:H7 str. EDL933, Francisella tularensis SCHU S4, Burkholderia cenocepacia K56-2, J2315, Ralstonia solanacearum GMI1000, Pseudomonas…		HI0026
HI0027	lipB	Lipoyl(octanoyl) transferase	Haemophilus influenzae Rd KW20, Mycobacterium tuberculosis H37Rv, H37Rv II, H37Rv III, Francisella novicida U112, Acinetobacter baylyi ADP1, Pseudomonas aeruginosa UCBPP-PA14, PAO1, Salmonella enterica serovar Typhimurium SL1344, Synechococcus elongatus PCC 7942, Acinetobacter baumannii ATCC 17978, Francisella tularensis SCHU S4, Burkholderia cenocepacia K56-2 scf7, Escherichia coli O157:H7 str. …		HI0027
HI0058	kdsB	3 deoxy manno octulosonate cytidylyltransferase	Haemophilus influenzae Rd KW20, Salmonella typhimurium LT2, Acinetobacter baylyi ADP1, Pseudomonas aeruginosa UCBPP-PA14, PAO1, Salmonella enterica serovar Typhi, Typhimurium SL1344, Typhi Ty2, Escherichia coli MG1655 I, MG1655 II, O157:H7 str. EDL933, Burkholderia thailandensis E264, Shewanella oneidensis MR-1, Burkholderia cenocepacia K56-2, J2315, Providencia stuartii BE2467, Vibrio cholerae N…		HI0058
HI0059	lpxK	Tetraacyldisaccharide 4 kinase	Vibrio cholerae N16961, Haemophilus influenzae Rd KW20, Francisella novicida U112, Acinetobacter baylyi ADP1, Pseudomonas aeruginosa UCBPP-PA14, PAO1, Salmonella enterica serovar Typhi, Typhimurium SL1344, Typhi Ty2, Escherichia coli MG1655 I, MG1655 II, ST131 EC958, O157:H7 str. EDL933, Burkholderia thailandensis E264, Shewanella oneidensis MR-1, Campylobacter jejuni, Francisella tularensis SCHU…		HI0059
HI0060	msbA	4_O_phospho_alpha_Kdo_lipid IV A transport via ABC system (periplasm to extracellular)	Salmonella typhimurium LT2, Francisella novicida U112, Acinetobacter baylyi ADP1, Pseudomonas aeruginosa UCBPP-PA14, PAO1, Salmonella enterica serovar Typhi, Typhimurium SL1344, Typhi Ty2, Escherichia coli MG1655 I, MG1655 II, O157:H7, Burkholderia thailandensis E264, Shewanella oneidensis MR-1, Pseudomonas aeruginosa PAO1, Escherichia coli ST131 EC958, Francisella tularensis SCHU S4, Burkholderi…	Escherichia coli W3110 (Karow & Georgopoulos, 1993)	HI0060
HI0089	thrA	aspartate kinase	Vibrio cholerae N16961, Haemophilus influenzae Rd KW20, Mycobacterium tuberculosis H37Rv, H37Rv II, H37Rv III		HI0089
HI0102	dapE	succinyl diaminopimelate desuccinylase	Mycobacterium tuberculosis H37Rv, Salmonella typhimurium LT2, Acinetobacter baylyi ADP1, Salmonella enterica serovar Typhi, Typhimurium SL1344, Typhi Ty2, Escherichia coli MG1655 I, MG1655 II, ST131 EC958, O157:H7 str. EDL933, Burkholderia thailandensis E264, Mycobacterium tuberculosis H37Rv II, H37Rv III, Shewanella oneidensis MR-1, Burkholderia pseudomallei K96243, Pseudomonas aeruginosa PAO1, …		HI0102
HI0123	pgsA	Phosphatidylglycerol synthase n C160	Bacillus subtilis 168, Staphylococcus aureus N315, Haemophilus influenzae Rd KW20, Streptococcus pneumoniae, Helicobacter pylori 26695, Mycobacterium tuberculosis H37Rv, H37Rv II, H37Rv III, Francisella novicida U112, Acinetobacter baylyi ADP1, Mycoplasma pulmonis UAB CTIP, Pseudomonas aeruginosa UCBPP-PA14, PAO1, Salmonella enterica serovar Typhi, Typhimurium SL1344, Typhi Ty2, Escherichia coli …		HI0123
HI0154	acpP	Acetyl-CoA ACP transacylase	Bacillus subtilis 168, Vibrio cholerae N16961, Helicobacter pylori 26695, Mycobacterium tuberculosis H37Rv, Francisella novicida U112, Acinetobacter baylyi ADP1, Pseudomonas aeruginosa UCBPP-PA14, PAO1, Salmonella enterica serovar Typhi, Typhimurium SL1344, Typhi Ty2, Staphylococcus aureus NCTC 8325, NCTC 8325, Escherichia coli MG1655 II, ST131 EC958, O157:H7 str. EDL933, Caulobacter crescentus, …	Escherichia coli MG1655 (De Lay & Cronan, 2006)	HI0154
HI0155	fabG	3 oxoacyl acyl carrier protein reductase n C100	Bacillus subtilis 168, Staphylococcus aureus N315, Vibrio cholerae N16961, Haemophilus influenzae Rd KW20, Streptococcus pneumoniae, Mycobacterium tuberculosis H37Rv, H37Rv II, H37Rv III, Salmonella typhimurium LT2, Francisella novicida U112, Acinetobacter baylyi ADP1, Pseudomonas aeruginosa UCBPP-PA14, PAO1, Salmonella enterica serovar Typhi, Typhimurium SL1344, Ty2, Escherichia coli MG1655 I, M…	Escherichia coli K12 (Zhang & Cronan, 1998)	HI0155
HI0156	fabD	Malonyl CoA ACP transacylase	Bacillus subtilis 168, Staphylococcus aureus N315, Haemophilus influenzae Rd KW20, Salmonella typhimurium LT2, Francisella novicida U112, Salmonella enterica serovar Typhi, Typhimurium SL1344, Typhi Ty2, Escherichia coli MG1655 I, MG1655 II, ST131 EC958, O157:H7 str. EDL933, Streptococcus sanguinis, Burkholderia thailandensis E264, Campylobacter jejuni NCTC 11168 = ATCC 700819, Streptococcus pyog…		HI0156
HI0157	fabH	3-oxoacyl-[acyl-carrier-protein] synthase 3	Haemophilus influenzae Rd KW20, Francisella novicida U11, Salmonella enterica serovar Typhi, Typhimurium SL1344, Ty2, Escherichia coli MG1655 I, ST131 EC958, Streptococcus sanguinis, Shewanella oneidensis MR-1, Bacteroides fragilis 638R, Burkholderia pseudomallei K96243, Streptococcus pyogenes MGAS5448, NZ131, Campylobacter jejuni 81-176, Francisella tularensis SCHU S4, Burkholderia cenocepacia K…		HI0157
HI0160	psd	Phosphatidylserine decarboxylase n C140	Bacillus subtilis 168, Staphylococcus aureus N315, NCTC 8325, MSSA476, MRSA252, Vibrio cholerae N16961, Haemophilus influenzae Rd KW20, Mycoplasma genitalium G37, Helicobacter pylori 26695, Mycobacterium tuberculosis H37Rv, H37Rv II, H37Rv III, Francisella novicida U112, Acinetobacter baylyi ADP1, Mycoplasma pulmonis UAB CTIP, Pseudomonas aeruginosa UCBPP-PA14, PAO1, Salmonella enterica serovar T…		HI0160
HI0196	aroC	chorismate synthase	Haemophilus influenzae Rd KW20, Helicobacter pylori 26695, Acinetobacter baylyi ADP1, Salmonella enterica serovar Typhi Ty2, Pseudomonas aeruginosa PAO1, Campylobacter jejuni 81-176, Francisella tularensis SCHU S4 complete gen, Burkholderia cenocepacia K56-2, Streptococcus mutans UA159		HI0196
HI0207	aroK	shikimate kinase	Haemophilus influenzae Rd KW20, Helicobacter pylori 26695, Mycobacterium tuberculosis H37Rv, Francisella novicida U112, Acinetobacter baylyi ADP1, Pseudomonas aeruginosa UCBPP-PA14, Escherichia coli MG1655 I, O157:H7 str. EDL933, Shewanella oneidensis MR-1, Campylobacter jejuni NCTC 11168 = ATCC 700819, 81-176, Synechococcus elongatus PCC 7942, Acinetobacter baumannii ATCC 17978, Pseudomonas aeru…	Mycobacterium tuberculosis H37Rv (Parish & Stoker, 2002)	HI0207
HI0208	aroB	3 dehydroquinate synthase	Haemophilus influenzae Rd KW20, Mycobacterium tuberculosis H37Rv, H37Rv II, Acinetobacter baylyi ADP1, Caulobacter crescentus, Sphingomonas wittichii RW1, Campylobacter jejuni NCTC 11168 = ATCC 700819, Synechococcus elongatus PCC 7942, Acinetobacter baumannii ATCC 17978, Pseudomonas aeruginosa PAO1, Burkholderia cenocepacia K56-2 , Streptococcus mutans UA159		HI0208
HI0255	dapA	dihydrodipicolinate synthase	Bacillus subtilis 168, Haemophilus influenzae Rd KW20, Helicobacter pylori 26695, Mycobacterium tuberculosis H37Rv, H37Rv II, H37Rv III, Acinetobacter baylyi ADP1, Pseudomonas aeruginosa UCBPP-PA14, PAO1, Salmonella enterica serovar Typhi, Typhimurium SL1344, Typhi Ty2, Escherichia coli MG1655 I, MG1655 II, ST131 EC958, O157:H7 str. EDL933, Caulobacter crescentus, Porphyromonas gingivalis ATCC 33…		HI0255
HI0260.1	kdkA	pyrophosphoethanolamine transferase 3_deoxy_D_manno_octulosonic_acid c161			HI0260.1
HI0268	murB	UDP N acetylenolpyruvoylglucosamine reductase	Bacillus subtilis 168,, Vibrio cholerae N16961, Streptococcus pneumoniae, Salmonella typhimurium LT2, Francisella novicida U112, Acinetobacter baylyi ADP1, Pseudomonas aeruginosa UCBPP-PA14, PAO1, Staphylococcus aureus NCTC 8325, Escherichia coli MG1655 II, Escherichia coli O157:H7 str. EDL933, Caulobacter crescentus, Streptococcus sanguinis, Porphyromonas gingivalis ATCC 33277, Bacteroides theta…	Bacillus subtilis (Rowland et al., 1995)	HI0268
HI0335	dgkA	diacylglycerol kinase n C120	Haemophilus influenzae Rd KW20, Helicobacter pylori 26695, Campylobacter jejuni 81-176		HI0335
HI0368	ispG	2C_methyl_D_erythritol 2,4 cyclodiphosphate dehydratase	Vibrio cholerae N16961, Francisella novicida U112, Acinetobacter baylyi ADP1, Escherichia coli MG1655 I, MG1655 II, O157:H7 str. EDL933, Caulobacter crescentus, Burkholderia thailandensis E264, Shewanella oneidensis MR-1, Campylobacter jejuni NCTC 11168 = ATCC 700819, Salmonella enterica serovar Typhi Ty2, Burkholderia pseudomallei K96243, Synechococcus elongatus PCC 7942, Rhodopseudomonas palust…		HI0368
HI0376	iscA	ISC 2Fe 2S Transfer	Acinetobacter baylyi ADP1, Burkholderia thailandensis E264, Shewanella oneidensis MR-1, Pseudomonas aeruginosa PAO1, Burkholderia cenocepacia K56-2, Escherichia coli O157:H7 str. EDL933, Vibrio cholerae N16961		HI0376
HI0377	iscU	ISC 2Fe 2S regeneration	Acinetobacter baylyi ADP1, Mycoplasma pulmonis UAB CTIP, Burkholderia thailandensis E264, Shewanella oneidensis MR-1, Pseudomonas aeruginosa PAO1, Escherichia coli ST131 EC958, O157:H7 str. EDL933, Burkholderia cenocepacia K56-2, Vibrio cholerae N16961		HI0377
HI0378	nifS	ISC Cysteine desulfuration	Staphylococcus aureus N315, Mycoplasma genitalium G37, Streptococcus pneumoniae, Mycoplasma pneumoniae M129, Streptococcus pyogenes MGAS5448		HI0378
HI0406	accA	acetyl CoA carboxylase	Bacillus subtilis 168, Staphylococcus aureus N315, Haemophilus influenzae Rd KW20, Mycobacterium tuberculosis H37Rv, H37Rv II, H37Rv III, Salmonella typhimurium LT2, Francisella novicida U112, Acinetobacter baylyi ADP1, Pseudomonas aeruginosa UCBPP-PA14, PAO1, Salmonella enterica serovar Typhi, serovar Typhimurium SL1344, Typhi Ty2, Escherichia coli MG1655 I, MG1655 II, O157:H7 str. EDL933, Strep…	Burkholderia pseudomallei K96243 (Moule et al., 2014)	HI0406
HI0425	pssA	Phosphatidylserine syntase n C140	Vibrio cholerae N16961, Salmonella typhimurium LT2, Francisella novicida U112, Acinetobacter baylyi ADP1, Salmonella enterica serovar Typhi, Typhimurium str. 14028S, Typhimurium SL1344, Typhi Ty2, Escherichia coli MG1655 I, MG1655 II, O157:H7 str. EDL933, Mycobacterium tuberculosis H37Rv II, Shewanella oneidensis MR-1, Campylobacter jejuni 81-176, Pseudomonas aeruginosa PAO1, Burkholderia cenocep…		HI0425
HI0440	ponA	penicillin-binding protein 1A	Mycobacterium tuberculosis H37Rv II		HI0440
HI0609	folD	methenyltetrahydrofolate cyclohydrolase	Bacillus subtilis 168, Mycoplasma genitalium G37, Streptococcus pneumoniae, Mycobacterium tuberculosis H37Rv, H37Rv II, H37Rv III, Salmonella typhimurium LT2, Francisella novicida U112, Acinetobacter baylyi ADP1, Mycoplasma pulmonis UAB CTIP, Pseudomonas aeruginosa UCBPP-PA14, PAO1, Salmonella enterica serovar Typhi, Typhimurium SL1344, Typhi Ty2, Escherichia coli MG1655 II, ST131 EC958, O157:H7 …		HI0609
HI0625	trkA	potassium transport in via proton symport periplasm	Haemophilus influenzae Rd KW20, Francisella novicida U112, Salmonella enterica serovar Typhimurium str. 14028S, Pseudomonas aeruginosa PAO1, Francisella tularensis SCHU S4 complete gen, Escherichia coli O157:H7 str. EDL933, Providencia stuartii BE2467, Vibrio cholerae N16961		HI0625
HI0631	coaA	pantothenate kinase	Haemophilus influenzae Rd KW20, Mycobacterium tuberculosis H37Rv, H37Rv II, H37Rv III, Salmonella enterica serovar Typhi, Typhimurium SL1344, Typhi Ty2, Escherichia coli MG1655 I, O157:H7 str. EDL933, Shewanella oneidensis MR-1, Streptococcus pyogenes MGAS5448, NZ131, Streptococcus mutans UA159, Providencia stuartii BE2467	Mycobacterium tuberculosis H37Rv (Awasthy et al., 2010)	HI0631
HI0642	glmU	glucosamine 1 phosphate N acetyltransferase	Vibrio cholerae N16961, Mycobacterium tuberculosis H37Rv, Francisella novicida U112, Acinetobacter baylyi ADP1, Salmonella enterica serovar Typhi, Typhimurium SL1344, Typhi Ty2, Staphylococcus aureus NCTC 8325, NCTC 8325, USA300_TCH1516, MW2, MSSA476, MRSA252, Escherichia coli MG1655 I, MG1655 II, ST131 EC958, O157:H7 str. EDL933, Caulobacter crescentus, Streptococcus sanguinis, Burkholderia thai…	Escherichia coli JM83 (Mengin-Lecreulx & Van Heijenoort, 1993)	HI0642
HI0646	asd	aspartate semialdehyde dehydrogenase	Bacillus subtilis 168, Haemophilus influenzae Rd KW20, Mycobacterium tuberculosis H37Rv, H37Rv II, Acinetobacter baylyi ADP1, Pseudomonas aeruginosa UCBPP-PA14, PAO1, Salmonella enterica serovar Typhi, Typhimurium SL1344, Typhi Ty2, Escherichia coli MG1655 I, MG1655 II, coli O157:H7 str. EDL933, Burkholderia thailandensis E264, Bacteroides fragilis 638R, Campylobacter jejuni NCTC 11168 = ATCC 700…		HI0646
HI0652	kdtA	3-deoxy-D-manno-octulosonic-acid transferase	Haemophilus influenzae Rd KW20, Helicobacter pylori 26695, Salmonella typhimurium LT2, Acinetobacter baylyi ADP1, Salmonella enterica serovar Typhi, Escherichia coli MG1655 I, MG1655 II, Shewanella oneidensis MR-1, Campylobacter jejuni NCTC 11168 = ATCC 700819, Salmonella enterica serovar Typhimurium SL1344, Typhi Ty2, Bacteroides fragilis 638R, Escherichia coli ST131 EC958, Campylobacter jejuni …	Escherichia coli MC1061 (Belunis et al., 1995)	HI0652
HI0735	lpxH	UDP-2,3-diacylglucosamine hydrolase	Salmonella typhimurium LT2, Francisella novicida U112, Acinetobacter baylyi ADP1, Escherichia coli MG1655 I, MG1655 II, O157:H7 str. EDL933, Burkholderia thailandensis E264, Shewanella oneidensis MR-1, Francisella tularensis SCHU, Vibrio cholerae N16961	Escherichia coli R477 (Babinski et al., 2002)	HI0735
HI0748	plsB	glycerol 3 phosphate acyltransferase C140	Salmonella typhimurium LT2, Acinetobacter baylyi ADP1, Salmonella enterica serovar Typhi, Escherichia coli MG1655 II, ST131 EC958, O157:H7 str. EDL933, Mycobacterium tuberculosis H37Rv III, Shewanella oneidensis MR-1, Salmonella enterica serovar Typhimurium SL1344, Typhi Ty2, Providencia stuartii BE2467, Mycoplasma pneumoniae M129	Escherichia coli BW25113 (Yoshimura et al., 2007)	HI0748
HI0750	dapF	diaminopimelate epimerase	Bacillus subtilis 168, Haemophilus influenzae Rd KW20, Mycobacterium tuberculosis H37Rv, Acinetobacter baylyi ADP1, Salmonella enterica serovar Typhi, Typhi Ty2, Escherichia coli MG1655 I, O157:H7 str. EDL933, Caulobacter crescentus, Mycobacterium tuberculosis H37Rv II, H37Rv III, Sphingomonas wittichii RW1, Shewanella oneidensis MR-1, Bacteroides fragilis 638R, Pseudomonas aeruginosa PAO1, Synec…		HI0750
HI0890m	coaE	dephospho_CoA kinase	Vibrio cholerae N16961, Streptococcus pneumoniae, Helicobacter pylori 26695, Mycobacterium tuberculosis H37Rv, Acinetobacter baylyi ADP1, Pseudomonas aeruginosa UCBPP-PA14, Staphylococcus aureus NCTC 8325, Escherichia coli MG1655 I, ST131 EC958, O157:H7 str. EDL933, Caulobacter crescentus, Streptococcus sanguinis, Burkholderia thailandensis E264, Mycobacterium tuberculosis H37Rv II, H37Rv III, Sp…	Mycobacterium tuberculosis H37Rv (Ambady et al., 2012)	HI0890m
HI0899	folA	dihydrofolate reductase	Haemophilus influenzae Rd KW20, Francisella novicida U112, Acinetobacter baylyi ADP1, Pseudomonas aeruginosa UCBPP-PA14, PAO1, Escherichia coli MG1655 I, MG1655 II, O157:H7 str. EDL933, Shewanella oneidensis MR-1, Salmonella enterica serovar Typhimurium SL1344, Francisella tularensis SCHU S4, Providencia stuartii BE2467, Vibrio cholerae N16961		HI0899
HI0915	lpxD	UDP 3 O 3 hydroxymyristoyl glucosamine acyltransferase	Vibrio cholerae N16961, Haemophilus influenzae Rd KW20, Helicobacter pylori 26695, Francisella novicida U112, Acinetobacter baylyi ADP1, Salmonella enterica serovar Typhi, Typhimurium SL1344, Ty2, Escherichia coli MG1655 II, ST131 EC958, O157:H7 str. EDL933, Caulobacter crescentus, Porphyromonas gingivalis ATCC 33277, Burkholderia thailandensis E264, Shewanella oneidensis MR-1, Bacteroides fragil…	Escherichia coli MG1655 (Ma et al., 2020)	HI0915
HI0919	cdsA	CDP_diacylglycerol synthetase (n_C14:0)	Bacillus subtilis 168, Staphylococcus aureus N315, Mycobacterium tuberculosis H37Rv, H37Rv II, H37Rv III, Salmonella typhimurium LT2, Francisella novicida U112, Acinetobacter baylyi ADP1, Mycoplasma pulmonis UAB CTIP, Pseudomonas aeruginosa UCBPP-PA14, PAO1, Salmonella enterica serovar Typhi, Typhimurium SL1344, Typhi Ty2, Escherichia coli MG1655 I, MG1655 II, ST131 EC958, O157:H7 str. EDL933, St…		HI0919
HI0920	uppS	Undecaprenyl diphosphate synthase	Salmonella typhimurium LT2, Francisella novicida U112, Pseudomonas aeruginosa UCBPP-PA14, PAO1, Escherichia coli MG1655 I, ST131 EC958, Streptococcus sanguinis, Burkholderia thailandensis E264, Shewanella oneidensis MR-1, Bacteroides fragilis 638R, Burkholderia pseudomallei K96243, Streptococcus pyogenes MGAS5448, NZ131, Francisella tularensis SCHU S4, Burkholderia cenocepacia K56-2, J2315, Ralst…	Streptococcus pneumoniae R6 (Apfel et al., 1999)	HI0920
HI0953	coaBC	phosphopantothenoylcysteine decarboxylase	Burkholderia thailandensis E264, Burkholderia cenocepacia K56-2, Escherichia coli O157:H7 str. EDL933, Staphylococcus aureus USA300_TCH1516, MW2, MSSA476, MRSA252, Vibrio cholerae N16961	Mycobacterium tuberculosis H37vMA (Evans et al., 2016)	HI0953
HI0963	ribF	FMN adenylyltransferase	Mycoplasma genitalium G37, Mycobacterium tuberculosis H37Rv, H37Rv II, H37Rv III, Francisella novicida U112, Acinetobacter baylyi ADP1, Mycoplasma pulmonis UAB CTIP, Salmonella enterica serovar Typhi, Typhimurium SL1344, Typhi Ty2, Escherichia coli MG1655 I, MG1655 II, ST131 EC958, O157:H7 str. EDL933, Burkholderia thailandensis E264, Shewanella oneidensis MR-1, Pseudomonas aeruginosa PAO1, Franc…		HI0963
HI0971	accB	acetyl CoA carboxylase	Bacillus subtilis 168, Francisella novicida U112, Acinetobacter baylyi ADP1, Pseudomonas aeruginosa UCBPP-PA14, PAO1, Salmonella enterica serovar Typhi, Typhimurium SL1344, Typhi Ty2, Escherichia coli MG1655 II, ST131 EC958, O157:H7 str. EDL933, Streptococcus sanguinis, Burkholderia thailandensis E264, Burkholderia pseudomallei K96243 ,Streptococcus pyogenes MGAS5448, Francisella tularensis SCHU …	Streptomyces coelicolor M145 (Rodríguez et al., 2001)	HI0971
HI0972	accC	acetyl CoA carboxylase	Bacillus subtilis 168, Haemophilus influenzae Rd KW20, Francisella novicida U112, Acinetobacter baylyi ADP1, Pseudomonas aeruginosa UCBPP-PA14, PAO1, Salmonella enterica serovar Typhi, Typhimurium SL1344, Typhi Ty2, Escherichia coli MG1655 II, ST131 EC958, O157:H7 str. EDL933, Streptococcus sanguinis, Burkholderia thailandensis E264, Burkholderia pseudomallei K96243, Streptococcus pyogenes MGAS54…		HI0972
HI1007	ispH	1 hydroxy 2 methyl 2 E butenyl 4 diphosphate reductase dmpp	Vibrio cholerae N16961, Acinetobacter baylyi ADP1, Escherichia coli MG1655 I, MG1655 II, O157:H7 str. EDL933, Porphyromonas gingivalis ATCC 33277, Bacteroides thetaiotaomicron VPI-5482, Shewanella oneidensis MR-1, Campylobacter jejuni NCTC 11168 = ATCC 700819, 81-176, Salmonella enterica serovar Typhi Ty2, Brevundimonas subvibrioides ATCC 15264, Francisella tularensis SCHU S4, Burkholderia cenoce…	Escherichia coli MG1655 (McAteer et al., 2001)	HI1007
HI1023	tktA	transketolase	Haemophilus influenzae Rd KW20, Mycoplasma pulmonis UAB CTIP, Salmonella enterica serovar Typhi, Typhi Ty2, Escherichia coli MG1655 I, Burkholderia pseudomallei K96243, Pseudomonas aeruginosa PAO1, Francisella tularensis SCHU S4		HI1023
HI1035	corA	magnesium 2 transport in via diffusion	Escherichia coli MG1655 I, Streptococcus pyogenes MGAS5448, Campylobacter jejuni NCTC 11168 = ATCC 700819, 81-176	Helicobacter pylori 26695 (Pfeiffer et al., 2002)	HI1035
HI1060	lpxB	Lipid A disaccaride synthase	Vibrio cholerae N16961, Francisella novicida U112, Acinetobacter baylyi ADP1, Pseudomonas aeruginosa UCBPP-PA14, PAO1, Salmonella enterica serovar Typhi, Typhimurium SL1344, Typhi Ty2, Escherichia coli MG1655 I, MG1655 II, O157:H7 str. EDL933, ST131 EC958, Burkholderia thailandensis E264, Shewanella oneidensis MR-1, Bacteroides fragilis 638R, Burkholderia pseudomallei K96243, Synechococcus elonga…		HI1060
HI1061	lpxA	UDP N acetylglucosamine acyltransferase	Helicobacter pylori 26695, Salmonella typhimurium LT2, Francisella novicida U112, Pseudomonas aeruginosa UCBPP-PA14, PAO1, Salmonella enterica serovar Typhi, Typhimurium SL1344, Typhi Ty2, Escherichia coli MG1655 I, MG1655 II, ST131 EC958, O157:H7 str. EDL933, Burkholderia thailandensis E264, Shewanella oneidensis MR-1, Bacteroides fragilis 638R, Burkholderia pseudomallei K96243, Francisella tula…		HI1061
HI1065	pyrH	UMP kinase	Vibrio cholerae N16961, Haemophilus influenzae Rd KW20, Mycoplasma genitalium G37, Streptococcus pneumoniae, Mycobacterium tuberculosis H37Rv, Salmonella typhimurium LT2, Francisella novicida U112, Acinetobacter baylyi ADP1, Mycoplasma pulmonis UAB CTIP, Pseudomonas aeruginosa UCBPP-PA14, PAO1, Salmonella enterica serovar Typhi, Typhimurium SL1344, Typhi Ty2, Staphylococcus aureus NCTC 8325, Esch…	Mycobacterium tuberculosis (Robertson et al., 2007)	HI1065
HI1081	murA	UDP N acetylglucosamine 1 carboxyvinyltransferase	Bacillus subtilis 168, Staphylococcus aureus N315, Helicobacter pylori 26695, Mycobacterium tuberculosis H37Rv, H37Rv II, H37Rv III, Francisella novicida U112, Acinetobacter baylyi ADP1, Salmonella enterica serovar Typhi, Typhimurium SL1344, Typhi Ty2, Escherichia coli MG1655 II, O157:H7 str. EDL933, ST131 EC958, Shewanella oneidensis MR-1, Pseudomonas aeruginosa PAO1, Campylobacter jejuni 81-176…	Escherichia coli W3110 (Brown et al., 1995)	HI1081
HI1133	murE	UDP N acetylmuramoyl L alanyl D glutamyl meso 2 6 diaminopimelate synthetase	Bacillus subtilis 168, Streptococcus pneumoniae, Salmonella typhimurium LT2, Francisella novicida U112, Acinetobacter baylyi ADP1, Pseudomonas aeruginosa UCBPP-PA14, PAO1, Salmonella enterica serovar Typhi, Typhimurium SL1344, Typhi Ty2 ,Escherichia coli MG1655 I, MG1655 II, ST131 EC958, O157:H7 str. EDL933 ,Caulobacter crescentus ,Streptococcus sanguinis ,Porphyromonas gingivalis ATCC 33277, Bac…		HI1133
HI1134	murF	UDP N acetylmuramoyl L alanyl D glutamyl meso 2 6 diaminopimeloyl D alanyl D alanine synthetase	Bacillus subtilis 168, Staphylococcus aureus N315, Streptococcus pneumoniae, Helicobacter pylori 26695, Mycobacterium tuberculosis H37Rv, H37Rv II, Francisella novicida U112, Acinetobacter baylyi ADP1, Pseudomonas aeruginosa UCBPP-PA14, PAO1, Salmonella enterica serovar Typhi, Typhimurium SL1344, Typhi Ty2, Escherichia coli MG1655 II, ST131 EC958, O157:H7 str. EDL933, Streptococcus sanguinis, She…		HI1134
HI1135	mraY	phospho N acetylmuramoyl pentapeptide transferase meso 2 6 diaminopimelate	Bacillus subtilis 168, Staphylococcus aureus N315, NCTC 8325, Vibrio cholerae N16961, Streptococcus pneumoniae, Francisella novicida U112, Acinetobacter baylyi ADP1, Pseudomonas aeruginosa UCBPP-PA14, PAO1, Salmonella enterica serovar Typhi, Typhimurium SL1344, Typhi Ty2, Staphylococcus aureus NCTC 8325, Escherichia coli MG1655 II, ST131 EC958, O157:H7 str. EDL933, Caulobacter crescentus, Strepto…		HI1135
HI1136	murD	UDP N acetylmuramoyl L alanyl D glutamate synthetase	Bacillus subtilis 168, Staphylococcus aureus N315, Haemophilus influenzae Rd KW20, Streptococcus pneumoniae, Mycobacterium tuberculosis H37Rv, H37Rv II, H37Rv III, Salmonella typhimurium LT2, Francisella novicida U112, Acinetobacter baylyi ADP1, Salmonella enterica serovar Typhi, Typhimurium SL1344, Typhi Ty2, Staphylococcus aureus NCTC 8325, Escherichia coli MG1655 I, MG1655 II, O157:H7 str. EDL…		HI1136
HI1138	murG	UDP N acetylglucosamine N acetylmuramyl pentapeptide pyrophosphoryl undecaprenol N acetylglucosamine transferase	Bacillus subtilis 168, Staphylococcus aureus N315, Vibrio cholerae N16961, Haemophilus influenzae Rd KW20, Streptococcus pneumoniae, Mycobacterium tuberculosis H37Rv, H37Rv II, H37Rv III, Salmonella typhimurium LT2, Francisella novicida U112, Acinetobacter baylyi ADP1, Pseudomonas aeruginosa UCBPP-PA14, PAO1, Salmonella enterica serovar Typhi, Typhimurium SL1344, Typhi Ty2, Staphylococcus aureus …		HI1138
HI1139	murC	UDP N acetylmuramoyl L alanine synthetase	Bacillus subtilis 168, Staphylococcus aureus N315, NCTC 8325, Vibrio cholerae N16961, Haemophilus influenzae Rd KW20, Streptococcus pneumoniae, Mycobacterium tuberculosis H37Rv, H37Rv II, H37Rv III, Salmonella typhimurium LT2, Acinetobacter baylyi ADP1, Pseudomonas aeruginosa UCBPP-PA14, PAO1, Salmonella enterica serovar Typhi, Typhimurium SL1344, Typhi Ty2, Escherichia coli MG1655 I, MG1655 II, …	Escherichia coli K12 and Pseudomonas aeruginosa (Hameed et al., 2014)	HI1139
HI1140	ddl	D alanine D alanine ligase reversible	Bacillus subtilis 168, Vibrio cholerae N16961, Haemophilus influenzae Rd KW20, Streptococcus pneumoniae, Helicobacter pylori 26695, Staphylococcus aureus NCTC 8325, Caulobacter crescentus, Streptococcus sanguinis, Porphyromonas gingivalis ATCC 33277, Bacteroides thetaiotaomicron VPI-5482, Burkholderia thailandensis E264, Sphingomonas wittichii RW1, Burkholderia pseudomallei K96243, Streptococcus …		HI1140
HI1144	lpxC	UDP 3 O acetylglucosamine deacetylase	Vibrio cholerae N16961, Helicobacter pylori 26695, Francisella novicida U112, Salmonella enterica serovar Typhi, Typhimurium SL1344, Typhi Ty2, Escherichia coli MG1655 II, ST131 EC958, O157:H7 str. EDL933, Caulobacter crescentus, Burkholderia thailandensis E264, Shewanella oneidensis MR-1, Bacteroides fragilis 638R, Burkholderia pseudomallei K96243, Pseudomonas aeruginosa PAO1, Synechococcus elon…		HI1144
HI1172	metK	methionine adenosyltransferase	Bacillus subtilis 168, Staphylococcus aureus N315, Streptococcus pneumoniae, Mycobacterium tuberculosis H37Rv, H37Rv II, H37Rv III, Salmonella typhimurium LT2, Francisella novicida U112, Acinetobacter baylyi ADP1, Mycoplasma pulmonis UAB CTIP, Salmonella enterica serovar Typhi, Typhimurium SL1344, Typhi Ty2, Escherichia coli MG1655 I, MG1655 II, O157:H7 str. EDL933, Caulobacter crescentus, Strept…	Escherichia coli K12 (Wei & Newman, 2002)	HI1172
HI1216	mtnN	5 deoxyadenosine nuclosidase	Francisella novicida U112, Escherichia coli MG1655 I, O157:H7 str. EDL933, Salmonella enterica serovar Typhimurium SL1344, Francisella tularensis SCHU S4, Shewanella oneidensis MR-1		HI1216
HI1260	accD	acetyl CoA carboxylase	Bacillus subtilis 168, Haemophilus influenzae Rd KW20, Mycobacterium tuberculosis H37Rv, H37Rv II, H37Rv III, Francisella novicida U112, Acinetobacter baylyi ADP1, Pseudomonas aeruginosa UCBPP-PA14, PAO1, Salmonella enterica serovar Typhi, Typhimurium SL1344, Typhi Ty2, Escherichia coli MG1655 II, ST131 EC958, O157:H7 str. EDL933, Streptococcus sanguinis, Burkholderia thailandensis E264, Streptoc…		HI1260
HI1308	dapB	dihydrodipicolinate reductase NADPH	Bacillus subtilis 168, Haemophilus influenzae Rd KW20, Helicobacter pylori 26695, Acinetobacter baylyi ADP1, Pseudomonas aeruginosa UCBPP-PA14, PAO1, Salmonella enterica serovar Typhi, Typhimurium SL1344, Typhi Ty2, Escherichia coli MG1655 I, MG1655 II, ST131 EC958, O157:H7 str. EDL933, Porphyromonas gingivalis ATCC 33277, Burkholderia thailandensis E264, Mycobacterium tuberculosis H37Rv II, H37R…		HI1308
HI1325	fabA	trans 2 decenoyl ACP isomerase	Haemophilus influenzae Rd KW20, Pseudomonas aeruginosa UCBPP-PA14, PAO1, Salmonella enterica serovar Typhi, Typhimurium SL1344, Typhi Ty2, Escherichia coli MG1655 I, MG1655 II, ST131 EC958, O157:H7 str. EDL933, Shewanella oneidensis MR-1, Providencia stuartii BE2467, Vibrio cholerae N16961		HI1325
HI1527	htrB	Endotoxin Synthesis myristoyl transferase	Salmonella enterica serovar Typhi, Typhimurium SL1344, Typhi Ty2, Escherichia coli ST131 EC958, Francisella tularensis SCHU S4		HI1527
HI1533	fabB	3 oxoacyl acyl carrier protein synthase n C100	Salmonella typhimurium LT2, Acinetobacter baylyi ADP1, Salmonella enterica serovar Typhi, Typhimurium SL1344, Typhi Ty2, Escherichia coli MG1655 I, MG1655 II, ST131 EC958, O157:H7 str. EDL933, Shewanella oneidensis MR-1, Pseudomonas aeruginosa PAO1, Vibrio cholerae N16961		HI1533
HI1547	aroG	3 deoxy D arabino heptulosonate 7 phosphate synthetase	Mycobacterium tuberculosis H37Rv, H37Rv II, H37Rv III, Streptococcus mutans UA159		HI1547
HI1557	kdsA	3 deoxy D manno octulosonic acid 8 phosphate synthase	Acinetobacter baylyi ADP1, Salmonella enterica serovar Typhi, Typhimurium SL1344, Typhi Ty2, Escherichia coli MG1655 II, ST131 EC958, O157:H7 str. EDL933, Burkholderia thailandensis E264, Shewanella oneidensis MR-1, Bacteroides fragilis 638R, Pseudomonas aeruginosa PAO1, Burkholderia cenocepacia K56-2, Providencia stuartii BE2467, Vibrio cholerae N16961		HI1557
HI1575	alr	alanine racemase	Bacillus subtilis 168, Vibrio cholerae N16961, Haemophilus influenzae Rd KW20, Streptococcus pneumoniae, Helicobacter pylori 26695, Mycobacterium tuberculosis H37Rv, H37Rv II, H37Rv III, Streptococcus sanguinis, Shewanella oneidensis MR-1, Salmonella enterica serovar Typhi Ty2, Streptococcus pyogenes NZ131, Synechococcus elongatus PCC 7942, Campylobacter jejuni NCTC 11168 = ATCC 700819, Streptoco…		HI1575
HI1589	aroA	3 phosphoshikimate 1 carboxyvinyltransferase	Mycobacterium tuberculosis H37Rv II, Salmonella enterica serovar Typhimurium str. 14028S, Typhimurium SL1344, Campylobacter jejuni NCTC 11168 = ATCC 700819, Francisella tularensis SCHU S4, Burkholderia cenocepacia K56-2 s, Streptococcus mutans UA159, Ralstonia solanacearum GMI1000		HI1589
HI1634	dapD	tetrahydrodipicolinate succinylase	Haemophilus influenzae Rd KW20, Acinetobacter baylyi ADP1, Pseudomonas aeruginosa UCBPP-PA14, PAO1, Salmonella enterica serovar Typhi, Typhimurium SL1344, Typhi Ty2, Escherichia coli MG1655 I, MG1655 II, ST131 EC958, O157:H7 str. EDL933, Caulobacter crescentus, Mycobacterium tuberculosis H37Rv II, H37Rv III, Shewanella oneidensis MR-1, Burkholderia pseudomallei K96243, Acinetobacter baumannii ATC…		HI1634
HI1641	sapD	potassium transport in via proton symport periplasm	Salmonella enterica serovar Typhimurium str. 14028S, serovar Typhimurium SL1344, Escherichia coli O157:H7 str. EDL933, Providencia stuartii BE2467		HI1641
HI1734	fabI	enoyl acyl carrier protein reductase NADH n C100	Staphylococcus aureus N315, USA300_TCH1516, MW2, MSSA476, MRSA252, Haemophilus influenzae Rd KW20, Salmonella typhimurium LT2, Acinetobacter baylyi ADP1, Salmonella enterica serovar Typhi, Typhimurium SL1344, Typhi Ty2, Escherichia coli MG1655 I, MG1655 II, O157:H7 str. EDL933, ST131 EC958, Burkholderia thailandensis E264, Francisella tularensis SCHU S4, Ralstonia solanacearum GMI1000, Providenci…	Francisella tularensis CHU4 and LVS (Kingry et al., 2013).	HI1734
HI1739.2	murI	glutamate racemase	Staphylococcus aureus N315, Streptococcus pneumoniae, Francisella novicida U112, Acinetobacter baylyi ADP1, Pseudomonas aeruginosa UCBPP-PA14, PAO1, Salmonella enterica serovar Typhi, Typhimurium SL1344, Typhi Ty2, Escherichia coli MG1655 I, MG1655 II, ST131 EC958, O157:H7 str. EDL933, Streptococcus sanguinis, Mycobacterium tuberculosis H37Rv II, H37Rv III, Shewanella oneidensis MR-1, Campylobact…	Escherichia coli WM335 (Doublet et al., 1993)	HI1739.2
HI0349	adk	adenylate kinase	Bacillus subtilis 168,Staphylococcus aureus N315,Vibrio cholerae N16961,Mycoplasma genitalium G37,Streptococcus pneumoniae,Salmonella typhimurium LT2,Francisella novicida U112,Acinetobacter baylyi ADP1,Mycoplasma pulmonis UAB CTIP,Salmonella enterica serovar Typhi,Staphylococcus aureus NCTC 8325,Escherichia coli MG1655 I,Escherichia coli MG1655 II,Caulobacter crescentus,Streptococcus sanguinis,Po…		HI0349
HI1608	ispE	4-diphosphocytidyl-2-C-methyl-D-erythritol kinase	Bacillus subtilis 168,Haemophilus influenzae Rd KW20,Mycobacterium tuberculosis H37Rv,Francisella novicida U112,Escherichia coli MG1655 I,Escherichia coli MG1655 II,Mycobacterium tuberculosis H37Rv II,Mycobacterium tuberculosis H37Rv III,Shewanella oneidensis MR-1,Campylobacter jejuni subsp. jejuni 81-176,Francisella tularensis subsp. tularensis SCHU S4 complete gen,Burkholderia cenocepacia strai…		HI1608
HI1743	gmk	guanylate kinase	Bacillus subtilis 168,Haemophilus influenzae Rd KW20,Mycoplasma genitalium G37,Helicobacter pylori 26695,Mycobacterium tuberculosis H37Rv,Francisella novicida U112,Acinetobacter baylyi ADP1,Mycoplasma pulmonis UAB CTIP,Salmonella enterica serovar Typhi,Staphylococcus aureus NCTC 8325,Escherichia coli MG1655 I,Escherichia coli MG1655 II,Caulobacter crescentus,Streptococcus sanguinis,Porphyromonas …		HI1743
HI0509	menA	1,4-dihydroxy-2-naphthoate octaprenyltransferase	Bacillus subtilis 168,Mycobacterium tuberculosis H37Rv II,Mycobacterium tuberculosis H37Rv III,		HI0509
HI0968	menB	dihydroxynapthoic acid synthetase	Bacillus subtilis 168,Staphylococcus aureus N315,Haemophilus influenzae Rd KW20,Mycobacterium tuberculosis H37Rv II,Mycobacterium tuberculosis H37Rv III,		HI0968
HI0807	ispC	1-deoxy-D-xylulose-5-phosphate reductoisomerase	Escherichia coli O157:H7 str. EDL933,Providencia stuartii strain BE2467,Vibrio cholerae O1 biovar El Tor str. N16961 chromosome I,		HI0807
HI1439	dxs	1-deoxyxylulose-5-phosphate synthase	Bacillus subtilis 168,Haemophilus influenzae Rd KW20,Salmonella typhimurium LT2,Francisella novicida U112,Acinetobacter baylyi ADP1,Pseudomonas aeruginosa UCBPP-PA14,Salmonella enterica serovar Typhi,Escherichia coli MG1655 I,Escherichia coli MG1655 II,Caulobacter crescentus,Burkholderia thailandensis E264,Shewanella oneidensis MR-1,Salmonella enterica serovar Typhimurium SL1344,Salmonella enteri…		HI1439
HI0285	menF	menaquinone-specific isochorismate synthase	Haemophilus influenzae Rd KW20		HI0285
HI0671	ispF	2-C-methyl-D-erythritol 2,4-cyclodiphosphate synthase	Vibrio cholerae N16961,Haemophilus influenzae Rd KW20,Mycobacterium tuberculosis H37Rv,Francisella novicida U112,Acinetobacter baylyi ADP1,Escherichia coli MG1655 I,Escherichia coli MG1655 II,Porphyromonas gingivalis ATCC 33277,Burkholderia thailandensis E264,Mycobacterium tuberculosis H37Rv II,Shewanella oneidensis MR-1,Salmonella enterica serovar Typhimurium SL1344,Salmonella enterica serovar T…		HI0671
HI0072	ppnK	inorganic polyphosphate/ATP-NAD kinase, probable	Escherichia coli O157:H7 str. EDL933,Vibrio cholerae O1 biovar El Tor str. N16961 chromosome I,Escherichia coli MG1655 I,		HI0072
HI0139	ompP2	-	-		HI0139
HI0881	ispB	octaprenyl-diphosphate synthase	Haemophilus influenzae Rd KW20,Helicobacter pylori 26695,Francisella novicida U112,Acinetobacter baylyi ADP1,Salmonella enterica serovar Typhi,Escherichia coli MG1655 I,Escherichia coli MG1655 II,Shewanella oneidensis MR-1,Salmonella enterica serovar Typhimurium SL1344,Salmonella enterica serovar Typhi Ty2,Burkholderia pseudomallei K96243,Pseudomonas aeruginosa PAO1,Escherichia coli ST131 strain …		HI0881
HI0283	menD	2-succinyl-6-hydroxy-2,4-cyclohexadiene-1-carboxylate synthase/2-oxoglutarate decarboxylase	Bacillus subtilis 168,Haemophilus influenzae Rd KW20,Mycobacterium tuberculosis H37Rv,Mycobacterium tuberculosis H37Rv II,Mycobacterium tuberculosis H37Rv III,		HI0283
HI0969	menC	O-succinylbenzoate-CoA synthase	Bacillus subtilis 168,Mycobacterium tuberculosis H37Rv,Mycobacterium tuberculosis H37Rv II,		HI0969
