# Supplementary material for: Interrogation of Essentiality in the Reconstructed Haemophilus influenzae Metabolic Network Identifies Lipid Metabolism Antimicrobial Targets: Preclinical Evaluation of a FabH β-Ketoacyl-ACP Synthase Inhibitor
Source: mSystems. 2022 Mar 16;7(2):e01459-21. doi: 10.1128/msystems.01459-21 (PMC9040583; doi:10.1128/msystems.01459-21)
Supplement: DATA SET S1 [file msystems.01459-21-sd001.xlsx]

## Sheet: Macromolecular composition
Macromolecular composition in H. influenzae RdKW20
						References
	Macromolecule	Percent dry weight	Fraction normalized			E. coli
	Protein	52.7261	0.57315	H. influenzae Rd KW20		Orth JD, Conrad TM, Na J, Lerman JA, Nam H, Feist AM, Palsson BO: A comprehensive genome-scale reconstruction of Escherichia coli metabolism--2011. Mol Syst Biol 2011, 7:535.
	DNA	3.1414	0.034148	H. influenzae Rd KW20		https://doi.org/10.1002/(SICI)1097-0290(19971120)56:4<398::AID-BIT6>3.0.CO;2-J
	RNA	15.2611	0.165894	H. influenzae Rd KW20		http://book.bionumbers.org/what-is-the-macromolecular-composition-of-the-cell/
	Murein	2.5	0.0271758			https://www.researchgate.net/figure/Chemical-composition-of-E-coli-from-Madigan-et-al-31_tbl2_30515151
	LOS	4	0.0434813	H. influenzae types a-f		https://bionumbers.hms.harvard.edu/bionumber.aspx?s=n&v=0&id=106154
	Lipid	10.465	0.113758	H. influenzae Rd KW20		https://www.slideserve.com/albert/protein-purification-is-a-multi-step-process
	Inorganic ions	1	0.0108703
	Soluble pool	2.9	0.0315239			H. influenzae
		91.9936	1			Phospholipids of Haemophilus influenzae Rd during Exponential Growth and following the Development of Competence for Genetic Transformation. Sarah L. Sutrina and J. J. Scocca. 1976.
						Characterization of lipopolysaccharide of Haemophilus influenzae. J. Inect. Dis. 138, 719-730
			From E. coli			https://books.google.es/books?id=NTTrfZ0SHqUC&pg=PA4&lpg=PA4&dq=dry+weight+haemophilus+influenzae&source=bl&ots=cf3nnjOqT3&sig=ACfU3U19C-_UZCa3hPyvsAC5Kjg3zp14Kw&hl=es&sa=X&ved=2ahUKEwi21eKgooboAhUHoRQKHUjcB_sQ6AEwBXoECAoQAQ#v=onepage&q=dry%20weight%20haemophilus%20influenzae&f=false
			From H. influenzae			Constitution of the Cell Envelope of Haemophilus influenzae in Relation to Competence for Genetic Transformation
		Dry weight	Protein	Phospholipid	RNA	DNA	Carbohydrate
	Cells	1.14	53	8	18	4.1	14.4
	Envelopes	0.43	52	17	8	0.6	6.5
		1.57
		Dry weight	Protein	Phospholipid	RNA	DNA	Carbohydrate
	Cells	72.6115	38.4841	5.80892	13.0701	2.97707	10.4561
	Envelopes	27.3885	14.242	4.65605	2.19108	0.164331	1.78025
	Total	100	52.7261	10.465	15.2611	3.1414	12.2363

## Sheet: Biomass WT
H. influenzae RdKW20 WT Biomass Objective Function
	Notes	Macromolecule	overall wt%	composition (molar fraction)	mmol/gDW (Calc.)	metabolite	location	type	formula	C	H	N	O	P	S	MW (mg/mmol)	difference b/w metabolite and structual component	MWcorr (mg/mmol)	mg (if total 1 mmol)	total wt (mg)	composition (weight fraction)	g/gDW	mmol/gDW		total mmols material	class	final wt%		g/gDW	g/gDW	g/gDW		Reference
	Reactants																																NH	Neidhardt FC, Ingraham JL, Schaechter M (1990) Physiology of the bacterial cell : a molecular approach. Sinauer Associates, Sunderland, Mass.
		Protein	0.57315	0.0828095	0.424994	ala_L	cytoplasm	AA	C3H7NO2	3	7	1	2	0	0	89.094	h2o	71.079	5.88602	111.677	0.0527055	0.0302082	0.424994						0.0378644
				0.0447147	0.229484	arg_L	cytoplasm	AA	C6H15N4O2	6	15	4	2	0	0	175.212	h2o	157.197	7.02902		0.0629404	0.0360743	0.229484						0.0402084
				0.0485523	0.24918	asn_L	cytoplasm	AA	C4H8N2O3	4	8	2	3	0	0	132.119	h2o	114.104	5.54001		0.0496073	0.0284324	0.24918						0.0329214
				0.050197	0.25762	asp_L	cytoplasm	AA	C4H6NO4	4	6	1	4	0	0	132.095	h2o	114.08	5.72647		0.0512769	0.0293893	0.25762						0.0340304
				0.0103279	0.0530045	cys_L	cytoplasm	AA	C3H7NO2S	3	7	1	2	0	1	121.16	h2o	103.145	1.06527		0.00953878	0.00546715	0.0530045						0.00642203
				0.0464852	0.238571	gln_L	cytoplasm	AA	C5H10N2O3	5	10	2	3	0	0	146.146	h2o	128.131	5.95619		0.0533339	0.0305683	0.238571						0.0348661
				0.0650993	0.334102	glu_L	cytoplasm	AA	C5H8NO4	5	8	1	4	0	0	146.122	h2o	128.107	8.33967		0.0746764	0.0428008	0.334102						0.0488196
				0.0668894	0.343289	gly	cytoplasm	AA	C2H5NO2	2	5	1	2	0	0	75.067	h2o	57.052	3.81617		0.0341714	0.0195853	0.343289						0.0257697
				0.0204671	0.105041	his_L	cytoplasm	AA	C6H9N3O2	6	9	3	2	0	0	155.157	h2o	137.142	2.8069		0.025134	0.0144055	0.105041						0.0162978
				0.0708193	0.363458	ile_L	cytoplasm	AA	C6H13NO2	6	13	1	2	0	0	131.175	h2o	113.16	8.01391		0.0717595	0.0411289	0.363458						0.0476766
				0.105071	0.539242	leu_L	cytoplasm	AA	C6H13NO2	6	13	1	2	0	0	131.175	h2o	113.16	11.8898		0.106465	0.0610206	0.539242						0.0707351
				0.0629123	0.322878	lys_L	cytoplasm	AA	C6H15N2O2	6	15	2	2	0	0	147.198	h2o	129.183	8.1272		0.0727739	0.0417103	0.322878						0.0475269
				0.0240158	0.123254	met_L	cytoplasm	AA	C5H11NO2S	5	11	1	2	0	1	149.214	h2o	131.199	3.15085		0.0282138	0.0161708	0.123254						0.0183912
				0.0442589	0.227145	phe_L	cytoplasm	AA	C9H11NO2	9	11	1	2	0	0	165.192	h2o	147.177	6.51389		0.0583277	0.0334305	0.227145						0.0375225
				0.0371555	0.190689	pro_L	cytoplasm	AA	C5H9NO2	5	9	1	2	0	0	115.132	h2o	97.117	3.60843		0.0323112	0.0185192	0.190689						0.0219544
				0.0583044	0.299229	ser_L	cytoplasm	AA	C3H7NO3	3	7	1	3	0	0	105.093	h2o	87.078	5.07703		0.0454616	0.0260563	0.299229						0.0314469
				0.0521482	0.267634	thr_L	cytoplasm	AA	C4H9NO3	4	9	1	3	0	0	119.12	h2o	101.105	5.27244		0.0472114	0.0270592	0.267634						0.0318806
				0.0112258	0.0576131	trp_L	cytoplasm	AA	C11H12N2O2	11	12	2	2	0	0	204.229	h2o	186.214	2.09041		0.0187183	0.0107284	0.0576131						0.0117663
				0.0312056	0.160153	tyr_L	cytoplasm	AA	C9H11NO3	9	11	1	3	0	0	181.191	h2o	163.176	5.09201		0.0455957	0.0261331	0.160153						0.0290183
				0.0673413	0.345608	val_L	cytoplasm	AA	C5H11NO2	5	11	1	2	0	0	117.148	h2o	99.133	6.67575		0.059777	0.0342612	0.345608		5.13219	Protein	0.57315		0.0404873	0.665606	0.57315
		DNA	0.034148	0.310173	0.0344483	datp	cytoplasm	DNA	C10H12N5O12P3	10	12	5	12	3	0	487.151	ppi	312.202	96.8365	307.469	0.314947	0.0107548	0.0344483						0.0167815
				0.19165	0.0212849	dctp	cytoplasm	DNA	C9H12N3O13P3	9	10	3	13	3	0	461.109	ppi	286.16	54.8424		0.178367	0.00609089	0.0212849						0.00981467
				0.189853	0.0210854	dgtp	cytoplasm	DNA	C10H12N5O13P3	10	12	5	13	3	0	503.15	ppi	328.201	62.3101		0.202655	0.00692026	0.0210854						0.0106091
				0.308325	0.034243	dttp	cytoplasm	DNA	C10H13N2O14P3	10	13	2	14	3	0	478.136	ppi	303.187	93.48		0.304031	0.010382	0.034243		0.111062	DNA	0.034148		0.0163728	0.0535782	0.034148
		RNA	0.165894	0.177535	0.0919175	ctp	cytoplasm	RNA	C9H12N3O14P3	9	12	3	14	3	0	479.124	ppi	304.175	54.0016	320.416	0.168536	0.027959	0.0919175						0.0440399
				0.210102	0.108779	gtp	cytoplasm	RNA	C10H12N5O14P3	10	12	5	14	3	0	519.149	ppi	344.2	72.3171		0.225698	0.0374418	0.108779						0.0564726
				0.298625	0.154611	utp	cytoplasm	RNA	C9H11N2O15P3	9	11	2	15	3	0	480.108	ppi	305.159	91.128		0.284405	0.047181	0.154611						0.07423
				0.313739	0.162436	atp**	cytoplasm	RNA	C10H12N5O13P3	10	12	5	13	3	0	503.15	ppi	328.201	102.969		0.321361	0.0533118	0.162436		0.517744	RNA	0.165894		0.0817299	0.256472	0.165894
		murein	0.0271758	0.3864	0.00597375	murein4p4p	periplasm	murein	C74H114N14O40	74	114	14	40	0	0	1839.78	none	1839.78	710.893	1757.81	0.404419	0.0109904	0.00597375						0.0109904
				0.0966	0.00149344	murein3p3p	periplasm	murein	C68H104N12O38	68	104	12	38	0	0	1697.63	none	1697.63	163.991		0.0932925	0.0025353	0.00149344						0.0025353
				0.4329	0.00669264	murein4px4p	periplasm	murein	C74H112N14O39	74	112	14	39	0	0	1821.77	none	1821.77	788.644		0.448651	0.0121924	0.00669264						0.0121924
				0.0481	0.000743626	murein3px4p	periplasm	murein	C71H107N13O38	71	107	13	38	0	0	1750.69	none	1750.69	84.2082		0.0479051	0.00130186	0.000743626						0.00130186
				0.0037	5.7202e-05	murein4px4px4p	periplasm	murein	C111H167N21O58	111	167	21	58	0	0	2723.65	none	2723.65	10.0775		0.00573297	0.000155798	5.7202e-05		0.0149606	murein	0.0271758		0.000155798		0.0271758
		LOS	0.0434813	1	0.0109331	loshinf	extra-cellular face	LPS	C166H303N6O88P6	166	303	6	88	6	0	3977.05	none	3977.05	3977.05	3977.05	1	0.0434813	0.0109331		0.0109331	LPS	0.0434813		0.0434813		0.0434813
		lipid	0.113758	0.1955	0.0394596	pe140	cytoplasm / periplasm	lipid	C33H66N1O8P1	33	66	1	8	1	0	635.864	none	635.864	124.311	563.604	0.220565	0.0250909	0.0394596						0.0250909
				0.1445	0.0291658	pe160	cytoplasm / periplasm	lipid	C37H74N1O8P1	37	74	1	8	1	0	691.972	none	691.972	99.99		0.177412	0.0201819	0.0291658						0.0201819
				0.4675	0.0943599	pe161	cytoplasm / periplasm	lipid	C37H70N1O8P1	37	70	1	8	1	0	687.94	none	687.94	321.612		0.570634	0.064914	0.0943599						0.064914
				0.0425	0.00857817	pe180	cytoplasm / periplasm	lipid	C41H82N1O8P1	41	82	1	8	1	0	748.08	none	748.08	31.7934		0.0564109	0.00641716	0.00857817						0.00641716
				0.115909	0.023395	pg160	cytoplasm / periplasm	lipid	C38H74O10P1	38	74	0	10	1	0	721.974	none	721.974	83.6834		0.148479	0.0168906	0.023395						0.0168906
				0.0340909	0.00688089	pg180	cytoplasm / periplasm	lipid	C42H82O10P1	42	82	0	10	1	0	778.082	none	778.082	26.5255		0.0470641	0.0053539	0.00688089		0.201839	lipid	0.138848		0.0053539		0.138848
		inorganic ions	0.0108703	0.705329	0.179197	k	cytoplasm	inorganic ions	K							38.9637	none	38.9637	27.4822	42.7861	0.642317	0.0069822	0.179197						0.0069822
				0.0470219	0.0119465	nh4	cytoplasm	inorganic ions	H4N	0	4	1	0	0	0	18.039	none	18.039	0.848229		0.0198249	0.000215503	0.0119465						0.000215503
				0.031348	0.00796433	mg2	cytoplasm	inorganic ions	Mg							23.985	none	23.985	0.751881		0.017573	0.000191024	0.00796433						0.000191024
				0.0188088	0.0047786	ca2	cytoplasm	inorganic ions	Ca							39.9626	none	39.9626	0.751648		0.0175676	0.000190965	0.0047786						0.000190965
				0.0282132	0.0071679	fe2	cytoplasm	inorganic ions	Fe							55.9349	none	55.9349	1.5781		0.0368835	0.000400936	0.0071679						0.000400936
				0.0282132	0.0071679	fe3	cytoplasm	inorganic ions	Fe							55.9349	none	55.9349	1.5781		0.0368835	0.000400936	0.0071679						0.000400936
				0.0125392	0.00318573	cu2	cytoplasm	inorganic ions	Cu							63.546	none	63.546	0.796815		0.0186232	0.000202441	0.00318573						0.000202441
				0.0125392	0.00318573	mn2	cytoplasm	inorganic ions	Mn							54.938	none	54.938	0.688878		0.0161005	0.000175018	0.00318573						0.000175018
				0.0125392	0.00318573	mobd	cytoplasm	inorganic ions	MoO4							159.94	none	159.94	2.00552		0.0468731	0.000509526	0.00318573						0.000509526
				0.0125392	0.00318573	cobalt2	cytoplasm	inorganic ions	Co							58.9332	none	58.9332	0.738974		0.0172714	0.000187745	0.00318573						0.000187745
				0.0125392	0.00318573	zn2	cytoplasm	inorganic ions	Zn							63.9291	none	63.9291	0.801619		0.0187355	0.000203661	0.00318573						0.000203661
				0.0188088	0.0047786	cl	cytoplasm	inorganic ions	Cl							34.9689	none	34.9689	0.657722		0.0153723	0.000167102	0.0047786						0.000167102
				0.0125392	0.00318573	ni2	cytoplasm	inorganic ions	Ni							58.6934	none	58.6934	0.735967		0.0172011	0.000186981	0.00318573						0.000186981
				0.015674	0.00398217	na1	cytoplasm	inorganic ions	Na							22.9898	none	22.9898	0.360342		0.00842194	9.15492e-05	0.00398217						9.15492e-05
				0.015674	0.00398217	so4	cytoplasm	inorganic ions	O4S	0	0	0	4	0	1	96.062	none	96.062	1.50567		0.0351908	0.000382535	0.00398217						0.000382535
				0.015674	0.00398217	pi**	cytoplasm	inorganic ions	HO4P	0	1	0	4	1	0	95.978	none	95.978	1.50436		0.03516	0.0003822	0.00398217		0.254062	inorganic ions	0.0108703		0.0003822		0.0108703
		soluble pool	0.0315239		0.0332705	ptrc	cytoplasm	polyamine	C4H14N2	4	14	2	0	0	0	90.17	none	90.17											0.003
					0.00674427	spmd	cytoplasm	polyamine	C7H22N3	7	22	3	0	0	0	148.274	none	148.274											0.001
					0.000279167	accoa	cytoplasm	cofactor	C23H34N7O17P3S	23	34	7	17	3	1	805.545	none	805.545											0.000224881
					0.0001675	coa	cytoplasm	cofactor	C21H32N7O16P3S	21	32	7	16	3	1	763.508	none	763.508											0.000127888
					9.82667e-05	succoa	cytoplasm	cofactor	C25H35N7O19P3S	25	35	7	19	3	1	862.573	none	862.573											8.47622e-05
					3.12667e-05	malcoa	cytoplasm	cofactor	C24H33N7O19P3S	24	33	7	19	3	1	848.546	none	848.546											2.65312e-05
					0.00178667	nad	cytoplasm	cofactor	C21H26N7O14P2	21	26	7	14	2	0	662.422	none	662.422											0.00118353
					4.46667e-05	nadh	cytoplasm	cofactor	C21H27N7O14P2	21	27	7	14	2	0	663.43	none	663.43											2.96332e-05
					0.000111667	nadp	cytoplasm	cofactor	C21H25N7O17P3	21	25	7	17	3	0	740.385	none	740.385											8.26763e-05
					0.000335	nadph	cytoplasm	cofactor	C21H26N7O17P3	21	26	7	17	3	0	741.393	none	741.393											0.000248367
					0.000223333	fad	cytoplasm	cofactor	C27H31N9O15P2	27	31	9	15	2	0	783.541	none	783.541											0.000174991
					0.000223333	thf	cytoplasm	cofactor	C19H21N7O6	19	21	7	6	0	0	443.42	none	443.42											9.90305e-05
					0.000223333	mlthf	cytoplasm	cofactor	C20H21N7O6	20	21	7	6	0	0	455.431	none	455.431											0.000101713
					0.000223333	5mthf	cytoplasm	cofactor	C20H24N7O6	20	24	7	6	0	0	458.455	none	458.455											0.000102388
					0.000223333	thmpp	cytoplasm	cofactor	C12H16N4O7P2S	12	16	4	7	2	1	422.295	none	422.295											9.43126e-05
					0.000223333	pydx5p	cytoplasm	cofactor	C8H8NO6P	8	8	1	6	1	0	245.127	none	245.127											5.4745e-05
					0.000223333	pheme	cytoplasm	cofactor	C39H30FeN4O4	39	30	4	5	0	0	690.627	none	690.627											0.00015424
					0.000223333	gthrd	cytoplasm	cofactor	C10H16N3O6S	10	16	3	6	0	1	306.319	none	306.319											6.84112e-05
					5.53526e-05	udcpdp	cytoplasm	cofactor	C55H89O7P2	55	89	0	7	2	0	924.258	none	924.258											5.11601e-05
					0.000223333	10fthf	cytoplasm	cofactor	C20H21N7O7	20	21	7	7	0	0	471.43	none	471.43											0.000105286
					0.000223333	chor	cytoplasm	cofactor	C10H8O6	10	8	0	6	0	0	224.168	none	224.168											5.00642e-05
					0.000223333	amet	cytoplasm	cofactor	C15H23N6O5S	15	23	6	5	0	1	399.452	none	399.452											8.92109e-05
					0.000223333	ribflv	cytoplasm	cofactor	C17H20N4O6	17	20	4	6	0	0	376.369	none	376.369											8.40557e-05
					0.000223333	2fe2s	cytoplasm	cofactor	S2Fe2	0	0	0	0	0	2	175.821	none	175.821											3.92668e-05
					0.000223333	4fe4s	cytoplasm	cofactor	S4Fe4	0	0	0	0	0	4	351.643	none	351.643											7.85336e-05
					0.000223333	mocogdp	cytoplasm	cofactor	C20H22N10O15P2S2Mo	20	22	10	15	2	2	864.47	none	864.47											0.000193065
					0.000223333	lipopb	cytoplasm	cofactor	C8H13OS2	8	13	0	1	0	2	189.32	none	189.32											4.22815e-05
					0.000223333	bmocogdp	cytoplasm	cofactor	C40H44N20O27P4S4Mo	40	44	20	27	4	4	1585	none	1585											0.000353983
					0.000223333	2dmmql8	cytoplasm	cofactor	C50H72O2	50	72		2			705.1	none	705.1											0.000157472
					2e-06	btn	cytoplasm	cofactor	C10H15N2O3S	10	15	2	3		1	244.31	none	244.31											4.8862e-07		0.00810296
	maintenance			1	53.95	atp**	cytoplasm	maint	C10H12N5O13P5	10	12	5	13	3	0	503.15													27.1449
	maintenance			1	53.95	h2o**	cytoplasm	maint	H2O	0	2	0	1	0	0	18.015													0.971909
	RNA / maint				54.1124	atp**	cytoplasm
	AA difference / maint				48.8178	h2o**	cytoplasm
	Products
	maintenance			1	53.95	adp	cytoplasm	maint	C10H12N5O10P2	10	12	5	10	2	0	424.179													22.8845
	maintenance			1	53.95	h	cytoplasm	maint	H	0	1	0	0	0	0	1.008													0.0543816
	maintenance			1	53.95	pi**	cytoplasm	maint	HO4P	0	1	0	4	1	0	95.978													5.17801
	sum of dNTPs				0.111062	ppi**	cytoplasm	sum of dNTPs	HO7P2	0	1	0	7	2	0	174.949													0.0194301
	sum of NTPs				0.517744	ppi**	cytoplasm	sum of NTPs	HO7P2	0	1	0	7	2	0	174.949													0.0905788
	sum of AA				5.13219	h2o**	cytoplasm	sum of AA	H2O	0	2	0	1	0	0	18.015													0.0924564
	NT difference / dNT difference				0.628806	ppi**	cytoplasm	sum of NTPs and dNTPs	HO4P	0	1	0	4	1	0	95.978
	maintenance / ions				53.946	pi**	cytoplasm	inorganic ions	HO4P	0	1	0	4	1	0	95.978
																															1.00167
				Maintenance
				GAM (biosynthetic + other) =	53.95	From E. coli iJO1366. Orth JD, Conrad TM, Na J, Lerman JA, Nam H, Feist AM, Palsson B. A comprehensive genome-scale reconstruction of Escherichia coli metabolism--2011. Mol Syst Biol. 2011 Oct 11;7:535. doi: 10.1038/msb.2011.65
				biosynthetic costs =	22.5534
				unknown GAM costs =	31.3966
	WT BOF
	0.000223 10fthf[c] + 0.000223 2dmmql8[c] + 0.000223 2fe2s[c] + 0.000223 4fe4s[c] + 0.000223 5mthf[c] + 0.0002791 accoa[c] + 0.4249940 ala_L[c] + 0.000223 amet[c] + 0.2294844 arg_L[c] + 0.24917963 asn_L[c] + 0.2576204 asp_L[c] + 54.1081 atp[c] + 0.000223 bmocogdp[c] + 2e-006 btn[c] + 0.00477859 ca2[c] + 0.000223 chor[c] + 0.00477859 cl[c] + 0.000168 coa[c] + 0.0031857 cobalt2[c] + 0.0109330 loshin…

## Sheet: Maintenance
Maintenance Costs
								Reference	Neidhardt FC, Ingraham JL, Schaechter M (1990) Physiology of the bacterial cell : a molecular approach. Sinauer Associates, Sunderland, Mass.
	Quantifiable costs							NH2
	Macromolecular costs
		wt %	tot mmol	mmol ~P / mmol	Reference	total
	Protein	0.57315	5.13219	4.32395	NH2	22.1913
	DNA	0.034148	0.111062	1.36527	NH2	0.151629
	RNA	0.165894	0.517744	0.406349	NH2	0.210385
					total	22.5534
	Maintenance
	Chemostat growth data (de Graef et al., 1999; Sauer et al., 1999; Alexeeva et al., 2000; Emmerling et al., 2002; Ihssen & Egli, 2004) was used to find the GAM value of 59.81 mmol ATP gDW-1 and a NGAM of 8.39 mmol ATP gDW-1 hr-1 for growth under glucose aerobic conditions (see Figure 3).
	References
	Alexeeva S, de Kort B, Sawers G, Hellingwerf KJ, de Mattos MJ (2000) Effects of limited aeration and of the ArcAB system on intermediary pyruvate catabolism in Escherichia coli. J Bacteriol 182: 4934-4940.
	de Graef MR, Alexeeva S, Snoep JL, Teixeira de Mattos MJ (1999) The steady-state internal redox state (NADH/NAD) reflects the external redox state and is correlated with catabolic adaptation in Escherichia coli. J Bacteriol 181: 2351-2357.
	Emmerling M, Dauner M, Ponti A, Fiaux J, Hochuli M, Szyperski T, Wuthrich K, Bailey JE, Sauer U (2002) Metabolic flux responses to pyruvate kinase knockout in Escherichia coli. J Bacteriol 184: 152-164.
	Ihssen J, Egli T (2004) Specific growth rate and not cell density controls the general stress response in Escherichia coli. Microbiology 150: 1637-1648.
	Sauer U, Lasko DR, Fiaux J, Hochuli M, Glaser R, Szyperski T, Wuthrich K, Bailey JE (1999) Metabolic flux ratio analysis of genetic and environmental modulations of Escherichia coli central carbon metabolism. J Bacteriol 181: 6679-6688.

## Sheet: Soluble pool
Soluble Pool composition in H. influenzae was taken from E. coli
										References	Neidhardt FC, Curtiss R (1996) Escherichia coli and Salmonella : cellular and molecular biology. ASM Press, Washington, D.C.
	Reference	molecules/cell	mmol/L	mg / gDW	abbrev.	g/mol	mmol/gDW	g/gDW		NH	Neidhardt FC, Ingraham JL, Schaechter M (1990) Physiology of the bacterial cell : a molecular approach. Sinauer Associates, Sunderland, Mass.
	Polyamines									NH2	CyberCell Database (http://redpoll.pharmacy.ualberta.ca/CCDB/)
	NH2 - pg. 14			3	ptrc	90.17	0.0332705	0.003		CCDB	Baba T, Ara T, Hasegawa M, Takai Y, Okumura Y, Baba M, Datsenko KA, Tomita M, Wanner BL, Mori H (2006) Construction of Escherichia coli K-12 in-frame, single-gene knockout mutants: the Keio collection. Mol Syst Biol 2: 2006.0008.
				1	spmd	148.274	0.00674427	0.001
	Vitamins and cofactors
	NH pg. 692 - average of values for different growth conditions		0.125		accoa	805.545	0.000279167	0.000224881
	NH pg. 692 - average of values for different growth conditions		0.075		coa	763.508	0.0001675	0.000127888
	NH pg. 692 - average of values for different growth conditions		0.044		succoa	862.573	9.82667e-05	8.47622e-05
	NH pg. 692 - average of values for different growth conditions		0.014		malcoa	848.546	3.12667e-05	2.65312e-05
	NH pg. 721		0.8		nad	662.422	0.00178667	0.00118353
	NH pg. 721		0.02		nadh	663.43	4.46667e-05	2.96332e-05
	NH pg. 721		0.05		nadp	740.385	0.000111667	8.26763e-05
	NH pg. 721		0.15		nadph	741.393	0.000335	0.000248367
					btn		2e-06		Taken directly from E. coli biomass
		10000			udcpdp	924.258	5.53526e-05	5.11601e-05
			0.1		10fthf	471.43	0.000223333	0.000105286
			0.1		thf	443.42	0.000223333	9.90305e-05
			0.1		mlthf	455.431	0.000223333	0.000101713
			0.1		5mthf	458.455	0.000223333	0.000102388
			0.1		chor	224.168	0.000223333	5.00642e-05
			0.1		gthrd	306.319	0.000223333	6.84112e-05
			0.1		pydx5p	245.127	0.000223333	5.4745e-05
			0.1		amet	399.452	0.000223333	8.92109e-05
			0.1		thmpp	422.295	0.000223333	9.43126e-05
			0.1		pheme	690.627	0.000223333	0.00015424
			0.1		ribflv	376.369	0.000223333	8.40557e-05
			0.1		lipopb	189.32	0.000223333	4.22815e-05
			0.1		fad	783.541	0.000223333	0.000174991
			0.1		2fe2s	175.821	0.000223333	3.92668e-05
			0.1		4fe4s	351.643	0.000223333	7.85336e-05
			0.1		mocogdp	864.47	0.000223333	0.000193065
			0.1		bmocogdp	1585	0.000223333	0.000353983
			0.1		thmnp	257.25	0.000223333	5.74525e-05
			0.1		2dmmql8	705.124	0.000223333	0.000157478
							Total	0.007945
	Cell Property	Value	Reference
	Avogadro's number	6.022e+23
	Avearge Cell Aqueous Volume (L/cell)	6.7e-16	CCDB
	Average Dry Mass (gDW/cell)	3e-13	CCDB
	L/gDW	0.00223333	CCDB
	Average Wet Mass (gWW/cell)	9.5e-13	NH2 - pg.8
	Average Dry Mass (gDW/cell)	2.9e-13	NH2 - pg.8
	Major vitamins, cofactors and prosthetic groups in E. coli
	Identified by 'GO cellular process' (http://www.godatabase.org):
	GO functional category	major metabolite	met. considered:	met. considered:	met. considered:	met. considered:
	10-formyltetrahydrofolate biosynthesis	10-formyltetrahydrofolate	10fthf
	folic acid biosynthesis	folic acid	thf	mlthf	5mthf
	chorismate biosynthesis	chorismate	chor
	coenzyme A biosynthesis	coenzyme A (pantothenate)	accoa	coa	succoa	malcoa
	glutathione biosynthesis	glutathione	gthrd
	lipoate biosynthesis	lipoate	lipopb
	Mo-molybdopterin cofactor biosynthesis	molybdopterin	mocogdp	bmocogdp
	nicotinamide adenine dinucleotide biosynthesis	nicotinamide adenine dinucleotide (pyridine nucleotides)	nad	nadh	nadp	nadph
	pyridoxine biosynthesis	pyridoxal 5-phosphate	pydx5p
	S-adenosylmethionine biosynthesis	S-adenosylmethionine	amet
	thiamine biosynthesis	thiamine diphosphate	thmpp
	iron-sulfur cluster	iron-sulfur cluster	2fe2s	4fe4s
	Identified by major biosynthtic product (NH text):
	quinones	2_Demethylmenaquinol_8	2dmmql8
	heme	heme		protoheme
	riboflavin (flavin nucleotides)	riboflavin	ribflv	fad
	Identified from essentiality data (Baba et al):
	Undecaprenyl pyrophosphate	undecaprenyl pyrophosphate	udcpdp

## Sheet: Ions
Ion composition in H. influenzae was taken from E. coli.
								Reference	CyberCell Database (http://redpoll.pharmacy.ualberta.ca/CCDB/)
	Reference	Type	Concentration (CCDB)	Concentration (mM)	Species	Molar fraction		CCDB	Neidhardt FC, Curtiss R (1996) Escherichia coli and Salmonella : cellular and molecular biology. ASM Press, Washington, D.C.
	NH2 - pg. 21	Number of K ions	90,000,000 (200-250 mM)	225	k	0.705329		NH	Neidhardt FC, Ingraham JL, Schaechter M (1990) Physiology of the bacterial cell : a molecular approach. Sinauer Associates, Sunderland, Mass.
	NH2 - pg. 21	Number of Fe ions	7,000,000 (18 mM)	9	fe2	0.0282132		NH2
	NH2 - pg. 21			9	fe3	0.0282132
	NH2 - pg. 21	Number of Mg ions	4,000,000 (10 mM)	10	mg2	0.031348
	NH2 - pg. 21	Number of Cl ions	2,400,000 (6 mM)	6	cl	0.0188088
	NH2 - pg. 21	Number of Ca ions	2,300,000 (6 mM)	6	ca2	0.0188088
	NH2 - pg. 21	Number of Na ions	2,000,000 (5 mM)	5	na	0.015674
	NH2 - pg. 21	Number of PO4 ions	2,000,000 (5 mM)	5	pi**	0.015674
	NH2 - pg. 21	Number of Cu ions	1,700,000 (4 mM)	4	cu2	0.0125392
	NH2 - pg. 21	Number of Mn ions	1,700,000 (4 mM)	4	mn2	0.0125392
	NH2 - pg. 21	Number of Mo ions	1,700,000 (4 mM)	4	mobd	0.0125392
	NH2 - pg. 21	Number of Zn ions	1,700,000 (4 mM)	4	zn2	0.0125392
	Asumed _ Zn	Number of Ni ions	1,700,000 (4 mM)	4	ni2	0.0125392
	NH2 - pg. 21		assumed approx same as most other metals	4	cobalt2	0.0125392
	NH2 - pg. 21		assumed to be second most abundant cation (pg 1091 NH)	15	nh4	0.0470219
	NH2 - pg. 21		assumed approx same as phosphate	5	so4	0.015674
			total	319		1

## Sheet: Murein
Murein composition in H. influenzae RdKW20									References
									Burrough et al, 1993	Margaret H. Burroughs, Yoon-Seok Chang$, Douglas A. Gage$, and Elaine I. Tuomaneng. Composition of the Peptidoglycan of Haemophilus influenxae
	crosslinked composition:	monomers	dimers	trimers	References
	P. putida mol % in sacculus:	0.748	0.247	0.005	Quintela et al, 1995
	H. influenzae mol % in sacculus:	0.483	0.481	0.0037	Burrough et al, 1993
	peptide length composition					overall mol % (metabolite)	compound name
	uncrosslinked 4p	0.8	0	0	Taken from E. coli/Burrough et al, 1993	0.3864	murein4p4p		two linked disacharide tetrapeptide murein units (uncrosslinked, middle of chain)
	uncrosslinked 3p	0.2	0	0	Taken from E. coli/Burrough et al, 1993	0.0966	murein3p3p		two linked disacharide tripeptide murein units (uncrosslinked, middle of chain)
	4p->4p	0	0.9	0	Taken from E. coli/Burrough et al, 1993	0.4329	murein4px4p		two disacharide linked murein units, tetrapeptide corsslinked tetrapeptide (A2pm->D-ala) (middle of chain)
	3p->4p *	0	0.1	0	Taken from E. coli/Burrough et al, 1993	0.0481	murein3px4p		two disacharide linked murein units, tripeptide crosslinked tetrapeptide (A2pm->D-ala) (middle of chain)
	4p->4p->4p *	0	0	1	Taken from E. coli/Burrough et al, 1993	0.0037	murein4px4px4p		three disacharide linked murein units (tetrapeptide crosslinked tetrapeptide (A2pm->D-ala) & tetrapeptide corsslinked tetrapeptide (A2pm->D-ala)) (middle of chain)
						0.9677
	* all A2pm -> Ala crosslinked
	4p = 4-peptide									A characteristic of Gram-negative bacteria is the chemical homogeneity of the cell wall peptidoglycan (murein).
	3p = 3-peptide
	Quintela et al, 1995
		Relative abundance (mol %)
		Monomers	Dimers	Trimers	LPP	A2pm-A2pm	Anhydro	Cross-linkage
	E. coli	69.2	28.7	2.1	11	5.4	4.5	32.9
	P. putida	74.8	24.7	0.5	5.8	0.3	3.4	25.8
	Burrough et al, 1993
		Relative abundance (mol %)
		Monomers	Dimers	Trimers	LPP	A2pm-A2pm	Anhydro	Cross-linkage
	H. influenzae	48.3	48.1	3.7	0	2	7.6	26

## Sheet: Lipids
Lipid composition in H. influenzae RdKW20
				References
				Wang & Cronan 2003	Wang H & Cronan JE. Haemophilus influenzae Rd lacks a stringently conserved fatty acid biosynthetic enzyme and thermal control of membrane lipid composition. J Bacteriol. 2003 Aug;185(16):4930-7. doi: 10.1128/JB.185.16.4930-4937.2003
				Sutrina & Scocca 1976	Sutrina SL & Scocca JJ. Phospholipids of Haemophilus influenzae Rd during exponential growth and following the development of competence for generic transformation. J Gen Microbiol. 1976 Feb;92(2):410-2. doi: 10.1099/00221287-92-2-410
				Fernández-Calvet 2018	Fernández-Calvet A, Rodríguez-Arce I, Almagro G, Moleres J, Euba B, Caballero L, Martí S, Ramos-Vivas J, Bartholomew TL, Morales X, Ortíz-de-Solórzano C, Yuste JE, Bengoechea JA, Conde-Álvarez R, Garmendia J. Modulation of Haemophilus influenzae interaction with hydrophobic molecules by the VacJ/MlaA lipoprotein impacts strongly on its interplay with the airways. Sci Rep. 2018 May 2;8(1):6872. do…
	Lipid composition:	Ref. value (%)	Normalized Value	Mol fraction:	References
	Phosphatidylethanolamine (PE)	85	85	0.85	Sarah L. Sutrina and J. J. Scocca, 1976
	Phosphatidylglycerol (PG)	15	15	0.15	Sarah L. Sutrina and J. J. Scocca, 1976
	Total:	100	100	1
	Acyl chain length composition	Ref. value (%)	Normalized value (%)	Mol fraction	References
	C14:0	23	23	0.23	Haihong Wang and John E. Cronan, 2003
	C16:0	17	17	0.17	Haihong Wang and John E. Cronan, 2003
	C16:1	55	55	0.55	Haihong Wang and John E. Cronan, 2003
	C18:0	5	5	0.05	Haihong Wang and John E. Cronan, 2003
	Total:	100	100	1
	acyl-chain length abbrev.	Phosphatidylethanolamine (PE)	Phosphatidylglycerol (PG)	Normalized Phosphatidylglycerol (PG)	Total	Total
	C14:0	0.1955			0.1955
	C16:0	0.1445	0.0255	0.115909	0.260409
	C16:1	0.4675			0.4675
	C18:0	0.0425	0.0075	0.0340909	0.0765909
	Total:	0.85	0.033	0.15	1	1
			molecular makeup of the phospholipid composition
			compound name	Mol fraction
			pe140	0.1955
			pe160	0.1445
			pe161	0.4675
			pe180	0.0425
			pg160	0.115909
			pg180	0.0340909
			Total	1

## Sheet: RNA
RNA composition in H. influenzae RdKW20
	Sequences found in https://ftp.ncbi.nih.gov/genomes/genbank/bacteria/Haemophilus_influenzae/reference/GCA_000027305.1_ASM2730v1/. We used GCA_000027305.1_ASM2730v1_cds_from_genomic.fna.gz. Was assumed that Total RNA = 0.05 mRNA+ 0.8 rRNA + 0.15 tRNA
	Total RNA = 0.05 mRNA+ 0.8 rRNA + 0.15 tRNA
		Nº en cds	mRNA	rRNA	tRNA	TOTAL
	C	278420	13921	222736	41763	278420
	G	329494	16474.7	263595	49424.1	329494
	U	468320	23416	374656	70248	468320
	A	492023	24601.2	393618	73803.4	492023
		1568257
		rRNA bases	Molar		tRNA bases	Molar		mRNA bases	Molar		Total RNA (Molar)	Compound name
	C	222736	0.177535	0.142028	41763	0.177535	0.0266302	13921	0.177535	0.00887673	0.177535	ctp
	G	263595	0.210102	0.168082	49424.1	0.210102	0.0315153	16474.7	0.210102	0.0105051	0.210102	gtp
	U	374656	0.298625	0.2389	70248	0.298625	0.0447937	23416	0.298625	0.0149312	0.298625	utp
	A	393618	0.313739	0.250991	73803.4	0.313739	0.0470608	24601.2	0.313739	0.0156869	0.313739	atp
	Total	1.25461e+06	1	0.8	235239	1	0.15	78412.9	1	0.05	1

## Sheet: DNA
DNA composition in H. influenzae RdKW20.
	DNA composition was estimated from genome information found in NCBI database
	Bases	Number of bases	%	Molar ratio	Compound name
	Number of A	567623	31.0173	0.310173	datp
	Number of C	350723	19.165	0.19165	dctp
	Number of G	347436	18.9853	0.189853	dgtp
	Number of T	564241	30.8325	0.308325	dttp
	Total:	1830023	100	1

## Sheet: Amino acids
	Amino acids composition in H. influenzae RdKW20
	Amino acids composition was estimated from genome information (https://hive.biochemistry.gwu.edu/dna.cgi?cmd=tissue_codon_usage&id=586358&mode=cocoputs)
		Total codons per aa	Frequency per thousand	Molar ratio	Compound name
	Ala (A)	42143	82.8095	0.0828095	ala_L
	Arg (R)	22756	44.7147	0.0447147	arg_L
	Asn (N)	24709	48.5523	0.0485523	asn_L
	Asp (D)	25546	50.197	0.050197	asp_L
	Cys (C)	5256	10.3279	0.0103279	cys_L
	Gln (Q)	23657	46.4852	0.0464852	gln_L
	Glu (E)	33130	65.0993	0.0650993	glu_L
	Gly (G)	34041	66.8894	0.0668894	gly
	His (H)	10416	20.4671	0.0204671	his_L
	Ile (I)	36041	70.8193	0.0708193	ile_L
	Leu (L)	53472	105.071	0.105071	leu_L
	Lys (K)	32017	62.9123	0.0629123	lys_L
	Met (M)	12222	24.0158	0.0240158	met_L
	Phe (F)	22524	44.2589	0.0442589	phe_L
	Pro (P)	18909	37.1555	0.0371555	pro_L
	Ser (S)	29672	58.3044	0.0583044	ser_L
	Thr (T)	26539	52.1482	0.0521482	thr_L
	Trp (W)	5713	11.2258	0.0112258	trp_L
	Tyr (Y)	15881	31.2056	0.0312056	tyr_L
	Val (V)	34271	67.3413	0.0673413	val_L
		508915	1000		1
